# Supplementary material for: Cross-Correlation between Biosecurity Measures and the Detection of Viral and Bacterial Agents on German Farms with Respiratory Disease
Source: Transbound Emerg Dis. 2024 Aug 20;2024:6205899. doi: 10.1155/2024/6205899 (PMC12017083; doi:10.1155/2024/6205899)
Supplement: Supplementary 1 — Table 1: metadata on clinical signs, biosecurity measures, farm characteristics, performance parameters, and vaccination status of all 25 farms combined with relative abundances of each viral and/or bacterial agent. [file 6205899.f1.xlsx]

## Sheet: S1 Metadata & abundances
	Total Biosecurity Score (I + E)	External Biosecutiry Score (E)	External Biosecurity Score (E-A)	E-A Purchase of breeding pigs, piglets, and semen											External Biosecurity Score (E-B)	E-B Transport of animals, removal of carcasses, and manure																			External Biosecurity Score (E-C)	E-C Feed, water, and equipment supply							External Biosecurity Score (E-D)	E-D Visitors and farm workers
Farm	Total	external_biosecurity	purchase_of_breeding_pigspiglets_and_semen	differentorigin	farmoriign	hygienetransport	pigdelivery	quarantineroom	quaratineroomallinallout	mindurationquarantine	separate hygienelock	giltsinquarantine	semen	hygienecriteria	transport_of_animalsremoval_of_carcasses_and_manure	transportsows	emptytransportvehiclesows	cleanedtransportvehiclesows	transportedpiglets	emptytransportvehiclepiglets	cleanedtransportvehiclepiglets	driveraccessstables	driverfarmcloths	pigsloadedseparateloadingdeck	returntostables	manureremoved	hosesremovalstayatfarm	dedicatedcarcasstorageplace	dirtyareacarcassstorage	renderingcompany	protectionvermincarcasstorage	cleanedcarcasstorage	cooledcarcasstorage	glovescarcassmanipilation	feedwater_and_equipment_supply	feedingcompany	feedsupplieraccessstables	feedorigin	qualitycheckdrinkingwatersource	qualitycheckdrinkingwateroutlets	passthroughstablesentry	measuresforintroductionmaterials	visitors_and_farmworkers	notifypresencebeforeentrance	pigfreeperiod	hygienelock	hygienelockforvisitors	cleananddirtyseparatedinhygienelock	farmspecificcloths
farm1	71	86	100	NA	NA	NA	NA	NA	NA	NA	NA	1	0	NA	76	1	3	2	1	2	2	0	0	0	0	1	1	1	1	0	1	1	1	1	67	1	0	1	1	1	0	0	100	1	1	1	1	1	1
farm2	61	64	72	1	1	1	1	0	NA	NA	NA	NA	NA	NA	86	0	0	0	1	2	2	0	0	1	0	1	1	1	1	1	1	0	1	2	53	1	0	2	1	1	0	0	53	1	0	1	1	0	1
farm3	85	87	100	1	1	1	3	0	NA	NA	NA	1	1	1	62	1	2	2	1	2	2	0	0	0	0	1	1	0	1	1	1	1	1	2	80	1	0	1	1	1	0	1	100	1	1	1	1	1	1
farm4	58	70	88	NA	NA	NA	NA	NA	NA	NA	NA	0	1	0	90	1	2	2	0	NA	NA	0	0	0	0	1	1	1	1	1	1	0	0	2	17	1	1	2	0	0	0	0	71	0	1	1	1	0	1
farm5	65	66	62	1	1	1	2	0	NA	NA	NA	1	1	1	95	1	2	2	0	NA	NA	0	0	0	0	1	1	1	1	1	1	1	0	2	10	0	1	2	0	1	0	0	94	1	1	1	1	0	1
farm6	69	73	90	1	1	1	2	1	1	28	0	1	1	1	74	1	0	0	1	2	2	0	0	0	0	1	1	1	0	0	1	1	0	2	37	0	0	2	1	1	0	0	82	1	1	1	0	1	1
farm7	66	68	90	1	1	1	2	1	1	42	0	1	1	1	86	1	1	2	1	2	0	0	0	0	1	0	1	1	1	1	1	1	1	2	43	1	0	0	1	0	0	0	65	1	0	1	0	0	1
farm8	70	78	68	1	1	1	3	0	NA	NA	NA	1	1	1	86	1	2	1	1	2	3	0	0	0	0	1	1	1	1	0	1	1	1	2	57	1	0	1	1	1	0	0	100	1	1	1	1	1	1
farm9	63	71	90	1	1	1	2	1	1	42	0	1	1	1	86	1	2	2	0	NA	NA	0	1	0	0	1	1	1	1	1	1	0	0	1	17	0	0	2	1	0	0	0	71	1	1	1	0	1	1
farm10	62	71	78	0	1	1	2	1	0	56	0	0	1	1	90	1	1	2	1	2	2	0	0	1	0	1	1	1	1	1	1	1	0	2	47	0	1	1	1	1	0	1	65	0	1	1	0	0	0
farm11	58	74	64	1	1	1	0	0	NA	NA	NA	NA	1	0	90	1	2	2	1	2	2	0	0	0	1	1	1	1	1	1	1	0	1	1	57	1	0	1	1	0	0	0	100	1	1	1	1	1	1
farm12	91	91	96	1	1	1	1	1	1	28	1	1	1	1	100	1	2	1	1	2	2	0	0	0	0	1	1	1	1	1	1	1	1	2	67	1	0	2	1	1	0	0	100	1	1	1	1	1	1
farm13	63	76	58	0	1	1	1	0	NA	NA	NA	NA	1	1	95	1	2	2	1	2	2	0	0	0	0	1	1	1	1	1	1	1	1	2	57	0	0	1	1	1	0	0	94	1	1	1	1	0	1
farm14	68	85	100	NA	NA	NA	NA	NA	NA	NA	NA	NA	1	1	76	1	1	2	1	2	2	0	0	0	0	1	1	1	1	1	1	1	0	1	53	0	0	2	1	1	0	0	100	1	1	1	1	1	1
farm15	79	79	68	1	1	1	3	0	NA	NA	NA	1	1	1	76	1	1	1	1	2	2	0	0	0	0	0	1	1	1	1	1	0	1	0	67	1	0	0	1	1	0	1	100	1	1	1	1	1	1
farm16	76	88	88	1	1	1	3	1	0	90	1	1	1	1	90	1	2	2	1	2	2	0	0	0	0	1	1	1	1	1	1	1	0	0	87	1	0	1	1	1	1	0	100	1	1	1	1	1	1
farm17	63	66	76	1	1	1	0	0	NA	NA	NA	NA	1	1	88	1	2	2	1	2	2	0	0	1	0	0	1	1	0	1	1	1	1	2	17	0	0	2	0	0	0	0	53	1	1	1	0	0	0
farm18	76	88	84	1	1	1	3	1	0	42	0	0	1	1	95	1	2	2	1	2	2	0	0	0	1	1	1	1	1	1	1	1	0	2	67	1	0	1	1	1	0	0	100	1	1	1	1	1	1
farm19	75	71	80	1	1	1	1	1	1	28	0	1	1	2	90	1	2	2	1	2	2	0	1	0	0	1	1	1	1	1	1	1	0	1	57	1	0	0	1	0	0	1	88	1	1	1	1	1	1
farm20	67	68	82	1	1	1	2	1	1	21	0	NA	1	1	90	1	2	2	1	2	2	0	0	0	0	0	0	1	1	1	1	1	1	2	43	1	0	2	1	0	0	0	65	1	0	1	0	0	1
farm21	80	86	92	1	0	1	0	1	1	56	0	NA	1	1	83	1	2	2	1	2	2	0	0	1	0	0	1	1	1	0	0	1	1	2	87	1	0	1	1	1	1	0	76	1	1	1	0	0	1
farm22	69	76	74	0	1	1	2	1	1	42	1	1	1	0	74	1	2	2	1	2	2	0	0	1	0	0	1	1	0	0	1	0	0	2	53	1	0	0	1	1	0	0	100	1	1	1	1	1	1
farm23	58	63	88	NA	NA	NA	NA	NA	NA	NA	NA	NA	1	0	64	1	2	1	1	1	1	0	0	0	0	1	0	1	1	1	0	0	0	2	50	0	0	1	1	1	0	0	53	0	0	1	0	0	1
farm24	73	83	90	NA	NA	NA	NA	NA	NA	NA	NA	0	1	1	90	1	2	2	1	2	2	0	0	1	0	NA	NA	1	1	0	1	1	0	2	47	1	0	1	1	1	0	0	94	1	1	0	1	0	1
farm25	68	75	88	NA	NA	NA	NA	NA	NA	NA	NA	1	1	2	90	1	2	2	0	NA	NA	0	0	0	0	0	1	1	1	1	1	1	0	2	67	1	0	1	1	1	0	0	65	1	1	1	0	0	1
Extended information category				different origin(0)same origin(1) (during last 2 years)	farm of origin: sanitary statue and health management are equal or higher 0=no,1=yes	hygienic criteria: transportation cleaning and disinfection_0=no_1=yes	how often a years pigs are delivered_<2x(0)_3-6x(1)_6-12x(2)_>12x(3)	quarantine room_0=no,1=yes	quaratine room all-in/all-out 0=no,1=yes	minimum duration in days of quaratine period	Separate hygiene lock for quaratine room_0=no,1=yes	Gilts in quarantine contact to sows/pigs_0=no,1=yes	semen_0=no,1=yes	hygiene criteria..0=no,1=yes,2=i don't know		are sows being transported from farm to other farms/slaughterhouse_0=no,1=yes	transport vehicle empty on arrival_0=never,1=sometimes,2=always,3=i don't know	transport vehicle cleaned and disinfected 0=never,1=sometimes,2=always,3=i don't know	are piglets being transported_0=no,1=yes	transport vehicle empty on arrival_0=never,1=sometimes,2=always,3=i don't know	transport vehicle cleaned and disinfected 0=never,1=sometimes,2=always,3=i don't know	does driver have access to the stables_0=no,1=yes	does driver receive and wear farm-specific clothing and shoes 0=never,1=always	pigs loaded from a separate loading area(0)_directly from the stable(1)	possible to return to the stables 0=no_1=yes	is manure removed and disposed of appropriately through the dirty road_0=no,1=yes	hoses for removal of manure stays at the farm 0=no, 1=yes	dedicated carcass storage space (physically separated form animal facilites)0=no,1=yes	carcass storage space located in the dirty area 0=no,1=yes	can the carcasses be removed by rendering company without entering the premises of the farm 0=no, 1=yes	is the carcrass storage space protected from vermin, cats and dogs 0=no, 1=yes	carcass storage space cleaned and disinfected after each pick-up 0=no, 1=yes	carcass storage cooled 0=no,1=yes	carcasses manipulated with gloves, or are hands cleaned and disinfected after manipulation 0=never,1=sometimes,2=always		can the feeding company fill up the silos without entering the clean area 0=no, 1=yes	does the feed supplier have access to the stables 0=no,1=yes	feed origin: certain hygienic requirements 0=no,1=yes,2=i don't know	quality check: drinking water every year at the source or at the storage tank 0=no,1=yes	quality check: drinking water at the main outlets 0=no,1=yes	specific pass-through for materials to enter the stable 0=no,1=yes	specific measures taken for introduction of material 0=no,1=yes		notify presence before entering the stables 0=no, 1=yes	pig free period (longer than 12/48h) 0=no,1=yes	hygiene lock available and always used 0=no, 1=yes	stables are only accessible for visitors through a hygiene lock 0=no, 1=yes	strict separation between clean and dirty area in the hygiene lock_0=no,1=yes	farm-specific clothes for visitors_0=no,1=yes
[truncated: 165 more columns]
