# Supplementary material for: Cross-Correlation between Biosecurity Measures and the Detection of Viral and Bacterial Agents on German Farms with Respiratory Disease
Source: Transbound Emerg Dis. 2024 Aug 20;2024:6205899. doi: 10.1155/2024/6205899 (PMC12017083; doi:10.1155/2024/6205899)
Supplement: Supplementary 2 — Table 2: complete overview of cross-correlations between viral/bacterial prevalence (as obtained from metagenomics), clinical signs, internal/external biosecurity measures, and other available (meta)data. [file 6205899.f2.xlsx]

## Sheet: S2 Cross-correlations
		key			mix	corr	pvalue	group1	cat1	group2	cat2
	1	Meta_swIAV_Po	s		swIAVV	975	1.54e-16	Meta_…	Meta…	swIAVV	swIA…
	2	swIAV_positiv	it	y_TBS	Cq_RT.qPCR_sw…	934	9.39e-12	swIAV…	swIA…	Cq_RT…	Cq_R…
	3	swIAV_positiv	it	y_TBS	genome_copy_e…	934	9.39e-12	swIAV…	swIA…	genom…	geno…
	4	FCRnursery			internal_bios…	-906	4.97e- 3	nurse…	FCRn…	inter…	inte…
	5	FCRnursery			cleanedcarcas…	-882	8.63e- 3	nurse…	FCRn…	clean…	clea…
	6	Faecalibacter	iu	msp	Prevotellasp	876	9.29e- 9	Faeca…	Faec…	Prevo…	Prev…
	7	changeddisinf	ec	tionfluids	PPV7	-861	2.88e- 3	chang…	chan…	PPV7	PPV7
	8	changeddisinf	ec	tionfluids	Pantoeasp	-861	2.88e- 3	chang…	chan…	Panto…	Pant…
	9	hygienecriter	ia		FCRnursery	-853	3.09e- 2	hygie…	hygi…	nurse…	FCRn…
	10	separate.hygi	en	elock	handswashedan…	833	1.47e- 3	separ…	sepa…	hands…	hand…
	11	swIAV_positiv	it	y_NS	Cq_RT.qPCR_sw…	822	4.67e- 7	swIAV…	swIA…	Cq_RT…	Cq_R…
	12	swIAV_positiv	it	y_NS	genome_copy_e…	822	4.67e- 7	swIAV…	swIA…	genom…	geno…
	13	sows			boars	812	2.57e- 6	sows	sows	boars	boars
	14	quaratineroom	al	linallout	pigletPRRSVva…	810	2.50e- 3	quara…	quar…	pigle…	pigl…
	15	stagescleanin	ga	nddisinfeting	cleaning_and_…	809	9.72e- 7	stage…	stag…	clean…	clea…
	16	FCRnursery			SowPCV2vaccin	-805	2.89e- 2	nurse…	FCRn…	SowPC…	SowP…
	17	FCRnursery			cleaningcorri…	-805	2.89e- 2	nurse…	FCRn…	clean…	clea…
	18	FCRnursery			cooledcarcass…	805	2.89e- 2	nurse…	FCRn…	coole…	cool…
	19	FCRnursery			feedingcompany	805	2.89e- 2	nurse…	FCRn…	feedi…	feed…
	20	FCRnursery			wildboarswith…	805	2.89e- 2	nurse…	FCRn…	boars	wild…
	21	FCRnursery			farmworkfromy…	805	2.89e- 2	nurse…	FCRn…	farmw…	farm…
	22	FCRnursery			pigdrivingboa…	-805	2.89e- 2	nurse…	FCRn…	pigdr…	pigd…
	23	washinghandsb	ef	orentering	visitors_and_…	805	1.25e- 6	washi…	wash…	visit…	visi…
	24	external_bios	ec	urity	Total	799	1.64e- 6	exter…	exte…	Total	Total
	25	external_bios	ec	urity	visitors_and_…	799	1.64e- 6	exter…	exte…	visit…	visi…
	26	internal_bios	ec	urity	Total	799	1.67e- 6	inter…	inte…	Total	Total
	27	APPvaccin			driverfarmclo…	797	5.36e- 6	APPva…	APPv…	drive…	driv…
	28	pigletsPCV2va	cc	in	returntostabl…	-797	5.36e- 6	pigle…	pigl…	retur…	retu…
	29	Treponemasp			Clostridiumsp	794	2.14e- 6	Trepo…	Trep…	Clost…	Clos…
	30	FCRnursery			PPV7	-794	3.31e- 2	nurse…	FCRn…	PPV7	PPV7
	31	FCRnursery			Wielerellasp	-794	3.31e- 2	nurse…	FCRn…	Wiele…	Wiel…
	32	changeddisinf	ec	tionfluids	SapeloV	-794	1.07e- 2	chang…	chan…	Sapel…	Sape…
	33	changeddisinf	ec	tionfluids	PRRSV	-794	1.07e- 2	chang…	chan…	PRRSV	PRRSV
	34	Cq_RT.qPCR_sw	IA	V_TBS	genome_copy_e…	793	2.23e- 6	Cq_RT…	Cq_R…	genom…	geno…
	35	mindurationqu	ar	antine	PIV	791	3.75e- 3	mindu…	mind…	PIV	PIV
	36	petsaccesstab	le	s	vermin_and_bi…	-782	3.94e- 6	petsa…	pets…	vermi…	verm…
	37	Meta_swIAV_Po	s		genome_copy_e…	781	4.00e- 6	Meta_…	Meta…	genom…	geno…
	38	FCRnursery			numberpiglets…	-780	3.86e- 2	nurse…	FCRn…	numbe…	numb…
	39	cleananddirty	se	paratedinhygienelock	visitors_and_…	777	4.82e- 6	hygie…	clea…	visit…	visi…
	40	mindurationqu	ar	antine	Faecalibacter…	-776	4.96e- 3	mindu…	mind…	Faeca…	Faec…
	41	genome_copy_e	qu	ivalents_swIAV_TBS	swIAVV	775	5.38e- 6	genom…	geno…	swIAVV	swIA…
	42	separate.hygi	en	elock	Streptococcus…	775	5.12e- 3	separ…	sepa…	Strep…	Stre…
	43	sows			external_bios…	773	5.82e- 6	sows	sows	exter…	exte…
	44	external_bios	ec	urity	feedwater_and…	770	6.79e- 6	exter…	exte…	feedw…	feed…
	45	separate.hygi	en	elock	disinfectionb…	770	5.59e- 3	separ…	sepa…	disin…	disi…
	46	lifebornpigle	ts		weanedpiglets	763	3.63e- 5	lifeb…	life…	weane…	wean…
	47	qualitycheckd	ri	nkingwateroutlets	SapoV	-762	9.66e- 6	quali…	qual…	SapoV	SapoV
	48	Myroidessp			Staphylococcu…	761	9.94e- 6	Myroi…	Myro…	Staph…	Stap…
	49	sows			people	756	1.22e- 5	sows	sows	people	peop…
	50	quaratineroom	al	linallout	giltsinquaran…	756	1.85e- 2	quara…	quar…	gilts…	gilt…
	51	stagescleanin	ga	nddisinfeting	changeddisinf…	756	1.85e- 2	stage…	stag…	chang…	chan…
	52	changeddisinf	ec	tionfluids	hygienelockfo…	756	1.85e- 2	chang…	chan…	hygie…	hygi…
	53	changeddisinf	ec	tionfluids	washinghandsb…	756	1.85e- 2	chang…	chan…	washi…	wash…
	54	changeddisinf	ec	tionfluids	petsaccesstab…	-756	1.85e- 2	chang…	chan…	petsa…	pets…
	55	differentorig	in		maxstockdensi…	-753	1.96e- 4	diffe…	diff…	maxst…	maxs…
	56	people			external_bios…	751	1.52e- 5	people	peop…	exter…	exte…
	57	wildboarswith	in	10km	farmworkfromy…	0.75	1.58e- 5	boars	wild…	farmw…	farm…
	58	otherpigfarms	50	0m	location_of_t…	-744	2.01e- 5	other…	othe…	locat…	loca…
	59	stagescleanin	ga	nddisinfeting	internal_bios…	743	2.07e- 5	stage…	stag…	inter…	inte…
	60	people			visitors_and_…	740	2.34e- 5	people	peop…	visit…	visi…
	61	batchespersow			vermin_and_bi…	739	5.67e- 5	batch…	batc…	vermi…	verm…
	62	diseasestatus	ev	aluation	feedsuppliera…	-739	2.49e- 5	disea…	dise…	feeds…	feed…
	63	sows			visitors_and_…	737	2.61e- 5	sows	sows	visit…	visi…
	64	hygienelockfo	rv	isitors	visitors_and_…	737	2.62e- 5	hygie…	hygi…	visit…	visi…
	65	changeddisinf	ec	tionfluids	vermin_and_bi…	737	2.35e- 2	chang…	chan…	vermi…	verm…
	66	changeddisinf	ec	tionfluids	cleaning_and_…	731	2.53e- 2	chang…	chan…	clean…	clea…
	67	crossfosterin	ga	fter4days	farrowing_and…	-730	3.45e- 5	cross…	cros…	farro…	farr…
	68	sows			nursery	728	1.25e- 4	sows	sows	nurse…	nurs…
	69	separate.hygi	en	elock	BocaPV	727	1.13e- 2	separ…	sepa…	BocaPV	Boca…
	70	separate.hygi	en	elock	compartmentsp…	724	1.18e- 2	separ…	sepa…	compa…	comp…
	71	quaratineroom	al	linallout	Corynebacteri…	713	1.37e- 2	quara…	quar…	Coryn…	Cory…
	72	quaratineroom	al	linallout	Prevotellasp	710	1.44e- 2	quara…	quar…	Prevo…	Prev…
	73	Meta_swIAV_Po	s		swIAV_positiv…	708	7.46e- 5	Meta_…	Meta…	swIAV…	swIA…
	74	crossfosterin	gm	orethanonce	farrowing_and…	-707	7.69e- 5	cross…	cros…	farro…	farr…
	75	visitors_and_	fa	rmworkers	location_of_t…	704	8.47e- 5	visit…	visi…	locat…	loca…
	76	external_bios	ec	urity	location_of_t…	703	8.95e- 5	exter…	exte…	locat…	loca…
	77	separate.hygi	en	elock	visitors_and_…	700	1.64e- 2	separ…	sepa…	visit…	visi…
	78	sowPRRSVvacci	n		PRRSV	700	2.02e- 4	sowPR…	sowP…	PRRSV	PRRSV
	79	hygienecriter	ia		cleanedcarcas…	699	2.08e- 4	hygie…	hygi…	clean…	clea…
	80	swIAV_positiv	it	y_TBS	swIAVV	697	1.08e- 4	swIAV…	swIA…	swIAVV	swIA…
	81	lifebornpigle	ts		pigletloss	694	1.99e- 3	lifeb…	life…	pigle…	pigl…
	82	quaratineroom	al	linallout	Clostridiumsp	694	1.79e- 2	quara…	quar…	Clost…	Clos…
	83	treatmentmate	ri	alscleaned	transportvehi…	-693	1.25e- 4	treat…	trea…	trans…	tran…
	84	sowsallinallo	ut		nurseryallina…	692	1.26e- 4	sows	sows…	nurse…	nurs…
	85	nurseryallina	ll	out	cleaningafter…	692	1.26e- 4	nurse…	nurs…	clean…	clea…
	86	nurseryallina	ll	out	rodencontrolp…	692	1.26e- 4	nurse…	nurs…	roden…	rode…
	87	transportsows			Clinical_sign…	692	1.26e- 4	sows	tran…	Clini…	Clin…
	88	sowsallinallo	ut		pigletsPCV2va…	691	2.63e- 4	sows	sows…	pigle…	pigl…
	89	pigletsPCV2va	cc	in	cleaningafter…	691	2.63e- 4	pigle…	pigl…	clean…	clea…
	90	pigletsPCV2va	cc	in	rodencontrolp…	691	2.63e- 4	pigle…	pigl…	roden…	rode…
	91	mindurationqu	ar	antine	Pseudomonassp	-691	1.86e- 2	mindu…	mind…	Pseud…	Pseu…
	92	SowPCV2vaccin			nursery_unit	690	2.69e- 4	SowPC…	SowP…	nurse…	unit
	93	emptytranspor	tv	ehiclepiglets	protectionver…	689	5.49e- 4	empty…	empt…	prote…	prot…
	94	emptytranspor	tv	ehiclepiglets	notifypresenc…	689	5.49e- 4	empty…	empt…	notif…	noti…
	95	emptytranspor	tv	ehiclepiglets	hosesremovals…	688	7.94e- 4	empty…	empt…	hoses…	hose…
	96	farmoriign			passthroughst…	-687	1.15e- 3	farmo…	farm…	passt…	pass…
	97	internal_bios	ec	urity	nursery_unit	684	1.64e- 4	inter…	inte…	nurse…	unit
	98	pigletPRRSVva	cc	in	RVA	-684	3.24e- 4	pigle…	pigl…	RVA	RVA
	99	densitypigs			location_of_t…	-683	1.66e- 4	densi…	dens…	locat…	loca…
1	0	replacementra	te		cleananddirty…	683	3.26e- 4	repla…	repl…	hygie…	clea…
1	1	stillbornpigl	et	s	Paraburkholde…	-680	3.59e- 4	still…	stil…	Parab…	Para…
1	2	boars			quaratineroom…	-679	2.17e- 2	boars	boars	quara…	quar…
1	3	otherpigfarms	50	0m	visitors_and_…	-678	1.93e- 4	other…	othe…	visit…	visi…
1	4	mindurationqu	ar	antine	Prevotellasp	-678	2.18e- 2	mindu…	mind…	Prevo…	Prev…
1	5	Cq_RT.qPCR_sw	IA	V_TBS	swIAVV	678	1.96e- 4	Cq_RT…	Cq_R…	swIAVV	swIA…
1	6	ToroV			Bifidobacteri…	677	2.00e- 4	ToroV	ToroV	Bifid…	Bifi…
1	7	measuresforin	tr	oductionmaterials	PneumoV	675	2.14e- 4	measu…	meas…	Pneum…	Pneu…
1	8	feedwater_and	_e	quipment_supply	Total	675	2.17e- 4	feedw…	feed…	Total	Total
1	9	hosesremovals	ta	yatfarm	pigfreeperiod	674	3.03e- 4	hoses…	hose…	pigfr…	pigf…
1	10	nurseryallina	ll	out	Coprococcussp	-672	2.31e- 4	nurse…	nurs…	Copro…	Copr…
1	11	pigdelivery			quaratineroom…	-672	2.34e- 2	pigde…	pigd…	quara…	quar…
1	12	islationdisea	se	s	disease_manag…	671	2.39e- 4	islat…	isla…	disea…	dise…
1	13	quaratineroom	al	linallout	separatehygie…	671	2.39e- 2	quara…	quar…	separ…	sepa…
1	14	separate.hygi	en	elock	hygienelockfo…	671	2.39e- 2	separ…	sepa…	hygie…	hygi…
1	15	measures_betw	ee	n_compartmentsworking_lines_and_use_of_equipment	Streptococcus…	668	2.66e- 4	measu…	meas…	Strep…	Stre…
1	16	measures_betw	ee	n_compartmentsworking_lines_and_use_of_equipment	Total	666	2.81e- 4	measu…	meas…	Total	Total
1	17	respiratorysi	gn	s	PneumoV	-662	3.17e- 4	respi…	resp…	Pneum…	Pneu…
1	18	dedicatedcarc	as	storageplace	PneumoV	-662	3.17e- 4	dedic…	dedi…	Pneum…	Pneu…
1	19	sows			Total	661	3.22e- 4	sows	sows	Total	Total
1	20	internal_bios	ec	urity	cleaning_and_…	661	3.23e- 4	inter…	inte…	clean…	clea…
1	21	disinfectionb	at	hsbetweencompartments	visitors_and_…	660	3.31e- 4	disin…	disi…	visit…	visi…
1	22	boars			people	659	6.29e- 4	boars	boars	people	peop…
1	23	giltsinquaran	ti	ne	notifypresenc…	658	4.07e- 3	gilts…	gilt…	notif…	noti…
1	24	people			location_of_t…	658	3.52e- 4	people	peop…	locat…	loca…
1	25	treatmentmate	ri	alscleaned	qualitycheckd…	657	3.59e- 4	treat…	trea…	quali…	qual…
1	26	mindurationqu	ar	antine	passthroughst…	656	2.83e- 2	mindu…	mind…	passt…	pass…
1	27	compartmentsp	ec	ificclothingshoes	handswashedan…	652	4.15e- 4	compa…	comp…	hands…	hand…
1	28	Meta_swIAV_Po	s		Cq_RT.qPCR_sw…	651	4.23e- 4	Meta_…	Meta…	Cq_RT…	Cq_R…
1	29	newestbuildin	g		RVH	-651	1.39e- 3	newes…	newe…	RVH	RVH
1	30	PicobirnaV			Clostridiumsp	651	4.30e- 4	Picob…	Pico…	Clost…	Clos…
1	31	DWGnursery			birdsaccess	-651	3.46e- 3	nurse…	DWGn…	birds…	bird…
1	32	sanitarybreak	lo	ngenough	Staphylococcu…	-650	4.37e- 4	sanit…	sani…	Staph…	Stap…
1	33	abortionrate			AstroV	649	2.63e- 3	abort…	abor…	AstroV	Astr…
1	34	sowPRRSVvacci	n		manureotherfa…	649	8.17e- 4	sowPR…	sowP…	manur…	manu…
1	35	internal_bios	ec	urity	farrowing_and…	646	4.86e- 4	inter…	inte…	farro…	farr…
1	36	quaratineroom	al	linallout	Glaesserellasp	-645	3.19e- 2	quara…	quar…	Glaes…	Glae…
1	37	APPvaccin			glovescarcass…	-645	8.83e- 4	APPva…	APPv…	glove…	glov…
1	38	crossfosterin	ga	fter4days	PPV2	644	5.15e- 4	cross…	cros…	PPV2	PPV2
1	39	people			sowPRRSVvaccin	-641	9.89e- 4	people	peop…	sowPR…	sowP…
1	40	boars			external_bios…	638	1.05e- 3	boars	boars	exter…	exte…
1	41	SowPCV2vaccin			Pantoeasp	-638	1.06e- 3	SowPC…	SowP…	Panto…	Pant…
1	42	pigfreeperiod			otherpigfarms…	-636	6.29e- 4	pigfr…	pigf…	other…	othe…
1	43	Acinetobacter	sp		Paraburkholde…	634	6.60e- 4	Acine…	Acin…	Parab…	Para…
1	44	nursery			pigdelivery	634	4.73e- 3	nurse…	nurs…	pigde…	pigd…
1	45	wildboarswith	in	10km	PPV7	-634	6.71e- 4	boars	wild…	PPV7	PPV7
1	46	quaratineroom	al	linallout	RVA	-634	3.64e- 2	quara…	quar…	RVA	RVA
1	47	genome_copy_e	qu	ivalents_swIAV_NS	Streptococcus…	630	7.30e- 4	genom…	geno…	Strep…	Stre…
1	48	hosesremovals	ta	yatfarm	PRCV	-630	9.73e- 4	hoses…	hose…	PRCV	PRCV
1	49	people			feedwater_and…	629	7.52e- 4	people	peop…	feedw…	feed…
1	50	cleanedtransp	or	tvehiclesows	injectionsyri…	629	7.53e- 4	sows	clea…	injec…	inje…
1	51	mindurationqu	ar	antine	KobuV	-629	3.83e- 2	mindu…	mind…	KobuV	KobuV
1	52	mindurationqu	ar	antine	crossfosterin…	628	3.85e- 2	mindu…	mind…	cross…	cros…
1	53	newestbuildin	g		ToroV	-627	2.34e- 3	newes…	newe…	ToroV	ToroV
1	54	quarantineroo	m		purchase_of_b…	624	4.29e- 3	quara…	quar…	purch…	of_b…
1	55	crossfosterin	gm	orethanonce	crossfosterin…	623	8.71e- 4	cross…	cros…	cross…	cros…
1	56	maxstockdensi	ty		AstroV	-623	8.74e- 4	maxst…	maxs…	AstroV	Astr…
1	57	separate.hygi	en	elock	external_bios…	622	4.11e- 2	separ…	sepa…	exter…	exte…
1	58	sanitarybreak	lo	ngenough	dirtyareacarc…	621	9.19e- 4	sanit…	sani…	dirty…	dirt…
1	59	feedsuppliera	cc	essstables	qualitycheckd…	-621	9.19e- 4	feeds…	feed…	quali…	qual…
1	60	feedsuppliera	cc	essstables	notifypresenc…	-621	9.19e- 4	feeds…	feed…	notif…	noti…
1	61	dirtyareacarc	as	sstorage	Staphylococcu…	-620	9.54e- 4	dirty…	dirt…	Staph…	Stap…
1	62	islationdisea	se	s	internal_bios…	619	9.76e- 4	islat…	isla…	inter…	inte…
1	63	mindurationqu	ar	antine	treatmentmate…	618	4.28e- 2	mindu…	mind…	treat…	trea…
1	64	mindurationqu	ar	antine	transportvehi…	-618	4.28e- 2	mindu…	mind…	trans…	tran…
1	65	people			cleananddirty…	616	1.03e- 3	people	peop…	hygie…	clea…
1	66	reproductived	is	orders	maxstockdensi…	615	1.07e- 3	repro…	repr…	maxst…	maxs…
1	67	newestbuildin	g		Bifidobacteri…	-614	3.07e- 3	newes…	newe…	Bifid…	Bifi…
1	68	batchinterval			visitingdisea…	613	1.12e- 3	batch…	batc…	visit…	visi…
1	69	replacementra	te		lenghtsanitar…	-613	1.87e- 3	repla…	repl…	lengh…	leng…
1	70	people			disinfectionb…	612	1.15e- 3	people	peop…	disin…	disi…
1	71	separate.hygi	en	elock	PPV7	-611	4.59e- 2	separ…	sepa…	PPV7	PPV7
1	72	people			Total	610	1.19e- 3	people	peop…	Total	Total
1	73	pigdrivingboa	rd	easytocleanregularly	Psychrobacter…	-610	1.21e- 3	pigdr…	pigd…	Psych…	Psyc…
1	74	experience			mindurationqu…	610	4.64e- 2	exper…	expe…	mindu…	mind…
1	75	compartmentsp	ec	ificclothingshoes	Bordetellasp	610	1.22e- 3	compa…	comp…	Borde…	Bord…
1	76	quaratineroom	al	linallout	Treponemasp	609	4.66e- 2	quara…	quar…	Trepo…	Trep…
1	77	separate.hygi	en	elock	Wielerellasp	-609	4.66e- 2	separ…	sepa…	Wiele…	Wiel…
1	78	Pasteurellasp			Proteussp	609	1.23e- 3	Paste…	Past…	Prote…	Prot…
1	79	Streptococcus	sp		Rothiasp	609	1.25e- 3	Strep…	Stre…	Rothi…	Roth…
1	80	otherpigfarms	50	0m	manureotherfa…	608	1.26e- 3	other…	othe…	manur…	manu…
1	81	Pasteurellasp			Escherichiasp	607	1.31e- 3	Paste…	Past…	Esche…	Esch…
1	82	sows			cleananddirty…	605	1.34e- 3	sows	sows	hygie…	clea…
1	83	sowsperfarrow	in	gunit	quarantineroom	605	7.77e- 3	sows	sows…	quara…	quar…
1	84	pigdelivery			PCMV	605	6.06e- 3	pigde…	pigd…	PCMV	PCMV
1	85	pigletmanipul	at	ion	scrapiestreat…	605	2.24e- 3	pigle…	pigl…	scrap…	scra…
1	86	maxstockdensi	ty		farrowing_and…	-605	1.37e- 3	maxst…	maxs…	farro…	farr…
1	87	replacementra	te		glovescarcass…	-604	2.26e- 3	repla…	repl…	glove…	glov…
1	88	returntostabl	es		Porphyromonas…	604	1.39e- 3	retur…	retu…	Porph…	Porp…
1	89	replacementra	te		measures_betw…	603	2.31e- 3	repla…	repl…	measu…	meas…
1	90	sows			pigdelivery	602	6.34e- 3	sows	sows	pigde…	pigd…
1	91	Meta_swIAV_Po	s		Cq_RT.qPCR_sw…	602	1.44e- 3	Meta_…	Meta…	Cq_RT…	Cq_R…
1	92	boars			Total	602	2.38e- 3	boars	boars	Total	Total
1	93	people			otherpigfarms…	-600	1.52e- 3	people	peop…	other…	othe…
1	94	diseasestatus	ev	aluation	transportedpi…	600	1.52e- 3	disea…	dise…	trans…	tran…
1	95	visitors_and_	fa	rmworkers	Total	600	1.54e- 3	visit…	visi…	Total	Total
1	96	hygienecriter	ia		sowswashed	598	2.57e- 3	hygie…	hygi…	sows	sows…
1	97	nursery			boars	598	3.32e- 3	nurse…	nurs…	boars	boars
1	98	quarantineroo	m		Actinobacillu…	597	7.00e- 3	quara…	quar…	Actin…	Acti…
1	99	weanedpiglets			APPvaccin	596	3.41e- 3	weane…	wean…	APPva…	APPv…
2	0	protocolclean	in	gdisenfection	Total	595	1.69e- 3	proto…	prot…	Total	Total
2	1	Lactobacillus	sp		Prevotellasp	595	1.71e- 3	Lacto…	Lact…	Prevo…	Prev…
2	2	olderpigletsm	ix	edithyounger	nursery_unit	-595	1.71e- 3	older…	olde…	nurse…	unit
2	3	sows			washinghandsb…	595	1.71e- 3	sows	sows	washi…	wash…
2	4	quarantineroo	m		Prevotellasp	594	7.34e- 3	quara…	quar…	Prevo…	Prev…
2	5	SapeloV			Pantoeasp	593	1.78e- 3	Sapel…	Sape…	Panto…	Pant…
2	6	glovescarcass	ma	nipilation	cleananddirty…	-593	1.80e- 3	glove…	glov…	hygie…	clea…
2	7	twobladesands	ma	llbox	qualitycheckd…	592	1.82e- 3	twobl…	twob…	quali…	qual…
2	8	qualitycheckd	ri	nkingwatersource	transportvehi…	-592	1.82e- 3	quali…	qual…	trans…	tran…
2	9	cleanedtransp	or	tvehiclepiglets	pigfreeperiod	592	4.69e- 3	clean…	clea…	pigfr…	pigf…
2	10	cleanedtransp	or	tvehiclepiglets	petsaccesstab…	-592	4.69e- 3	clean…	clea…	petsa…	pets…
2	11	genome_copy_e	qu	ivalents_swIAV_TBS	genome_copy_e…	591	1.86e- 3	genom…	geno…	genom…	geno…
2	12	Moraxellasp			Actinomycessp	591	1.88e- 3	Morax…	Mora…	Actin…	Acti…
2	13	stillbornpigl	et	s	sneezing_index	590	3.02e- 3	still…	stil…	sneez…	snee…
2	14	sowPRRSVvacci	n		location_of_t…	-590	3.03e- 3	sowPR…	sowP…	locat…	loca…
2	15	maxstockdensi	ty		PRRSV	590	1.91e- 3	maxst…	maxs…	PRRSV	PRRSV
2	16	protectionver	mi	ncarcasstorage	wildboarswith…	590	1.92e- 3	prote…	prot…	boars	wild…
2	17	injectionneed	le	s	Clinical_sign…	590	1.92e- 3	injec…	inje…	Clini…	Clin…
2	18	cleananddirty	se	paratedinhygienelock	external_bios…	589	1.93e- 3	hygie…	clea…	exter…	exte…
2	19	PicobirnaV			Treponemasp	589	1.96e- 3	Picob…	Pico…	Trepo…	Trep…
2	20	boars			petsaccesstab…	-588	3.14e- 3	boars	boars	petsa…	pets…
2	21	external_bios	ec	urity	measures_betw…	588	2.01e- 3	exter…	exte…	measu…	meas…
2	22	manureremoved			Staphylococcu…	-587	2.54e- 3	manur…	manu…	Staph…	Stap…
2	23	transportvehi	cl	esat100m	Streptococcus…	-587	2.03e- 3	trans…	tran…	Strep…	Stre…
2	24	nurseryallina	ll	out	Pantoeasp	-587	2.05e- 3	nurse…	nurs…	Panto…	Pant…
2	25	pigdelivery			SowPCV2vaccin	586	1.06e- 2	pigde…	pigd…	SowPC…	SowP…
2	26	allworkersper	fo	rmmeasures	visitors_and_…	586	2.08e- 3	allwo…	allw…	visit…	visi…
2	27	nurseryallina	ll	out	SowPCV2vaccin	586	3.33e- 3	nurse…	nurs…	SowPC…	SowP…
2	28	PicobirnaV			PRRSV	-585	2.11e- 3	Picob…	Pico…	PRRSV	PRRSV
2	29	twobladesands	ma	llbox	SapoV	-585	2.13e- 3	twobl…	twob…	SapoV	SapoV
2	30	treatmentmate	ri	alscleaned	Glaesserellasp	584	2.15e- 3	treat…	trea…	Glaes…	Glae…
2	31	pigletloss			Campylobacter…	-583	1.40e- 2	pigle…	pigl…	Campy…	Camp…
2	32	lifebornpigle	ts		quarantineroom	583	1.11e- 2	lifeb…	life…	quara…	quar…
2	33	external_bios	ec	urity	Streptococcus…	583	2.23e- 3	exter…	exte…	Strep…	Stre…
2	34	feedingcompan	y		PPV7	-583	2.24e- 3	feedi…	feed…	PPV7	PPV7
2	35	boars			pigletPRRSVva…	-583	3.53e- 3	boars	boars	pigle…	pigl…
2	36	olderpigletsm	ix	edithyounger	qualitycheckd…	-582	2.28e- 3	older…	olde…	quali…	qual…
2	37	hygienogram			colouredmater…	582	2.28e- 3	hygie…	hygi…	colou…	colo…
2	38	diseasestatus	ev	aluation	disease_manag…	582	2.28e- 3	disea…	dise…	disea…	dise…
2	39	experience			DWGnursery	581	1.15e- 2	exper…	expe…	nurse…	DWGn…
2	40	pigfreeperiod			visitors_and_…	581	2.33e- 3	pigfr…	pigf…	visit…	visi…
2	41	RVA			Actinobacillu…	-580	2.35e- 3	RVA	RVA	Actin…	Acti…
2	42	measures_betw	ee	n_compartmentsworking_lines_and_use_of_equipment	PicobirnaV	580	2.37e- 3	measu…	meas…	Picob…	Pico…
2	43	swIAV_positiv	it	y_NS	RVB	-580	2.37e- 3	swIAV…	swIA…	RVB	RVB
2	44	pigletPRRSVva	cc	in	sowPRRSVvaccin	580	3.72e- 3	pigle…	pigl…	sowPR…	sowP…
2	45	transportvehi	cl	esat100m	location_of_t…	-580	2.39e- 3	trans…	tran…	locat…	loca…
2	46	pigletmanipul	at	ion	feedwater_and…	-579	2.40e- 3	pigle…	pigl…	feedw…	feed…
2	47	boars			cleanedtransp…	579	9.44e- 3	boars	boars	clean…	clea…
2	48	sows			sowPRRSVvaccin	-578	3.84e- 3	sows	sows	sowPR…	sowP…
2	49	hygienelockfo	rv	isitors	washinghandsb…	578	2.46e- 3	hygie…	hygi…	washi…	wash…
2	50	quarantineroo	m		Paraburkholde…	-578	9.49e- 3	quara…	quar…	Parab…	Para…
2	51	protocolclean	in	gdisenfection	Pantoeasp	-578	2.47e- 3	proto…	prot…	Panto…	Pant…
2	52	batchespersow			cleaningcorri…	578	3.87e- 3	batch…	batc…	clean…	clea…
2	53	oldestbuildin	g		pigfreeperiod	-578	4.86e- 3	oldes…	olde…	pigfr…	pigf…
2	54	handswashedan	dc	leanedbetweenunits	Faecalibacter…	-578	2.49e- 3	hands…	hand…	Faeca…	Faec…
2	55	experience			newestbuilding	577	6.13e- 3	exper…	expe…	newes…	newe…
2	56	swIAV_positiv	it	y_NS	Streptococcus…	577	2.53e- 3	swIAV…	swIA…	Strep…	Stre…
2	57	RVB			Bifidobacteri…	577	2.54e- 3	RVB	RVB	Bifid…	Bifi…
2	58	pigletmanipul	at	ion	maxstockdensi…	577	2.55e- 3	pigle…	pigl…	maxst…	maxs…
2	59	pigfreeperiod			external_bios…	576	2.59e- 3	pigfr…	pigf…	exter…	exte…
2	60	weanedpiglets			SowMhyovaccin	574	5.19e- 3	weane…	wean…	SowMh…	SowM…
2	61	cooledcarcass	to	rage	EnteroV	574	2.71e- 3	coole…	cool…	Enter…	Ente…
2	62	gridsplacedon	ai	rinlets	vermin_and_bi…	574	2.71e- 3	grids…	grid…	vermi…	verm…
2	63	differentorig	in		farrowing_and…	574	1.02e- 2	diffe…	diff…	farro…	farr…
2	64	washinghandsb	ef	orentering	external_bios…	573	2.77e- 3	washi…	wash…	exter…	exte…
2	65	Cq_RT.qPCR_sw	IA	V_NS	genome_copy_e…	572	2.79e- 3	Cq_RT…	Cq_R…	genom…	geno…
2	66	pigletPRRSVva	cc	in	genome_copy_e…	-572	4.33e- 3	pigle…	pigl…	genom…	geno…
2	67	otherpigfarms	50	0m	external_bios…	-572	2.83e- 3	other…	othe…	exter…	exte…
2	68	people			pigletPRRSVva…	-571	4.43e- 3	people	peop…	pigle…	pigl…
2	69	replacementra	te		PicobirnaV	571	4.43e- 3	repla…	repl…	Picob…	Pico…
2	70	abortionrate			injectionneed…	571	1.07e- 2	abort…	abor…	injec…	inje…
2	71	experience			Bifidobacteri…	-570	2.92e- 3	exper…	expe…	Bifid…	Bifi…
2	72	nursery			Moraxellasp	570	5.60e- 3	nurse…	nurs…	Morax…	Mora…
2	73	pigletPRRSVva	cc	in	PRRSV	570	4.53e- 3	pigle…	pigl…	PRRSV	PRRSV
2	74	transportvehi	cl	esat100m	external_bios…	-569	2.98e- 3	trans…	tran…	exter…	exte…
2	75	Lactobacillus	sp		Faecalibacter…	568	3.09e- 3	Lacto…	Lact…	Faeca…	Faec…
2	76	sanitarybreak	lo	ngenough	lenghtsanitar…	567	3.12e- 3	sanit…	sani…	lengh…	leng…
2	77	nursery_unit			Total	567	3.13e- 3	nurse…	unit	Total	Total
2	78	cleananddirty	se	paratedinhygienelock	measures_betw…	565	3.29e- 3	hygie…	clea…	measu…	meas…
2	79	sows			location_of_t…	564	3.29e- 3	sows	sows	locat…	loca…
2	80	hygienecriter	ia		PCMV	564	5.09e- 3	hygie…	hygi…	PCMV	PCMV
2	81	SowMhyovaccin			cleaningcorri…	563	5.15e- 3	SowMh…	SowM…	clean…	clea…
2	82	nurserysepara	te		separatehygie…	562	3.42e- 3	nurse…	nurs…	separ…	sepa…
2	83	coughing_inde	x		PRCV	562	3.49e- 3	cough…	coug…	PRCV	PRCV
2	84	returntostabl	es		Coprococcussp	561	3.50e- 3	retur…	retu…	Copro…	Copr…
2	85	enclosedbyfen	ce	s	Wielerellasp	-561	3.50e- 3	enclo…	encl…	Wiele…	Wiel…
2	86	olderpigletsm	ix	edithyounger	BocaPV	-561	3.53e- 3	older…	olde…	BocaPV	Boca…
2	87	ToroV			RVB	561	3.54e- 3	ToroV	ToroV	RVB	RVB
2	88	quarantineroo	m		SowPCV2vaccin	561	1.55e- 2	quara…	quar…	SowPC…	SowP…
2	89	washinghandsb	ef	orentering	disinfectionb…	560	3.59e- 3	washi…	wash…	disin…	disi…
2	90	people			hygienelockfo…	560	3.61e- 3	people	peop…	hygie…	hygi…
2	91	Cq_RT.qPCR_sw	IA	V_NS	swIAVV	560	3.62e- 3	Cq_RT…	Cq_R…	swIAVV	swIA…
2	92	boars			sucklingperiod	-559	5.54e- 3	boars	boars	suckl…	suck…
2	93	cleaningcorri	do	rsloadingdock	Rothiasp	559	3.66e- 3	clean…	clea…	Rothi…	Roth…
2	94	Psychrobacter	sp		Myroidessp	559	3.68e- 3	Psych…	Psyc…	Myroi…	Myro…
2	95	manureotherfa	rm	sspreadfarmlands	location_of_t…	-558	3.73e- 3	manur…	manu…	locat…	loca…
2	96	hygienelockfo	rv	isitors	otherpigfarms…	-557	3.80e- 3	hygie…	hygi…	other…	othe…
2	97	pigletloss			Coprococcussp	-557	2.03e- 2	pigle…	pigl…	Copro…	Copr…
2	98	manureremoved			Corynebacteri…	-557	4.73e- 3	manur…	manu…	Coryn…	Cory…
2	99	giltsinquaran	ti	ne	Corynebacteri…	556	2.05e- 2	gilts…	gilt…	Coryn…	Cory…
3	0	pigdrivingboa	rd	easytocleanregularly	Pseudomonassp	-555	3.96e- 3	pigdr…	pigd…	Pseud…	Pseu…
3	1	compartmentsp	ec	ificclothingshoes	replacementin…	555	3.96e- 3	compa…	comp…	repla…	repl…
3	2	Mesomycoplasm	as	p	Pantoeasp	-555	3.97e- 3	Mesom…	Meso…	Panto…	Pant…
3	3	pigdelivery			genome_copy_e…	555	1.37e- 2	pigde…	pigd…	genom…	geno…
3	4	boars			sowPRRSVvaccin	-554	6.06e- 3	boars	boars	sowPR…	sowP…
3	5	hygienelockfo	rv	isitors	allworkersper…	554	4.05e- 3	hygie…	hygi…	allwo…	allw…
3	6	genome_copy_e	qu	ivalents_swIAV_NS	swIAVV	554	4.05e- 3	genom…	geno…	swIAVV	swIA…
3	7	batchinterval			EnteroV	-553	4.13e- 3	batch…	batc…	Enter…	Ente…
3	8	purchase			nurserysepara…	553	4.13e- 3	purch…	purc…	nurse…	nurs…
3	9	sowsallinallo	ut		returntostabl…	-553	4.16e- 3	sows	sows…	retur…	retu…
3	10	cleaningafter	ea	chproductioncycle	returntostabl…	-553	4.16e- 3	clean…	clea…	retur…	retu…
3	11	returntostabl	es		rodencontrolp…	-553	4.16e- 3	retur…	retu…	roden…	rode…
3	12	stagescleanin	ga	nddisinfeting	nursery_unit	552	4.19e- 3	stage…	stag…	nurse…	unit
3	13	sowswashed			pigsloadedsep…	-552	4.19e- 3	sows	sows…	pigsl…	pigs…
3	14	oldestbuildin	g		newestbuilding	552	1.16e- 2	oldes…	olde…	newes…	newe…
3	15	people			cleanedtransp…	552	9.54e- 3	people	peop…	clean…	clea…
3	16	pigdelivery			crossfosterin…	551	1.44e- 2	pigde…	pigd…	cross…	cros…
3	17	transportsows			Aeromonassp	-551	4.27e- 3	sows	tran…	Aerom…	Aero…
3	18	feedingcompan	y		feedwater_and…	551	4.28e- 3	feedi…	feed…	feedw…	feed…
3	19	qualitycheckd	ri	nkingwatersource	feedwater_and…	551	4.34e- 3	quali…	qual…	feedw…	feed…
3	20	Cq_RT.qPCR_sw	IA	V_TBS	sneezing_index	551	4.34e- 3	Cq_RT…	Cq_R…	sneez…	snee…
3	21	protocolclean	in	gdisenfection	external_bios…	551	4.35e- 3	proto…	prot…	exter…	exte…
3	22	nursery			people	550	7.96e- 3	nurse…	nurs…	people	peop…
3	23	PIV			Faecalibacter…	-550	4.37e- 3	PIV	PIV	Faeca…	Faec…
3	24	SowPCV2vaccin			Total	549	6.64e- 3	SowPC…	SowP…	Total	Total
3	25	washinghandsb	ef	orentering	location_of_t…	548	4.53e- 3	washi…	wash…	locat…	loca…
3	26	feedwater_and	_e	quipment_supply	visitors_and_…	548	4.56e- 3	feedw…	feed…	visit…	visi…
3	27	sucklingperio	d		weanedpiglets	-548	8.27e- 3	suckl…	suck…	weane…	wean…
3	28	experience			cleananddirty…	-548	4.58e- 3	exper…	expe…	hygie…	clea…
3	29	batchespersow			petsaccesstab…	-547	6.86e- 3	batch…	batc…	petsa…	pets…
3	30	lenghtsanitar	yb	reak	transportvehi…	547	4.64e- 3	lengh…	leng…	trans…	tran…
3	31	purchase			outsidefarmpa…	547	4.65e- 3	purch…	purc…	outsi…	outs…
3	32	Rothiasp			Actinomycessp	547	4.67e- 3	Rothi…	Roth…	Actin…	Acti…
3	33	abortionrate			Glaesserellasp	547	1.54e- 2	abort…	abor…	Glaes…	Glae…
3	34	RVA			Bergeyellasp	546	4.74e- 3	RVA	RVA	Berge…	Berg…
3	35	emptytranspor	tv	ehiclepiglets	cleanedtransp…	546	1.05e- 2	empty…	empt…	clean…	clea…
3	36	nursery			cleananddirty…	545	8.68e- 3	nurse…	nurs…	hygie…	clea…
3	37	cleanedtransp	or	tvehiclesows	ToroV	-545	4.88e- 3	sows	clea…	ToroV	ToroV
3	38	farmtype			PPV	545	4.88e- 3	farmt…	farm…	PPV	PPV
3	39	nurserysepara	te		PPV	545	4.88e- 3	nurse…	nurs…	PPV	PPV
3	40	visitingdisea	se	d	PPV	545	4.88e- 3	visit…	visi…	PPV	PPV
3	41	differentorig	in		notifypresenc…	544	1.60e- 2	diffe…	diff…	notif…	noti…
3	42	farmoriign			enclosedbyfen…	544	1.60e- 2	farmo…	farm…	enclo…	encl…
3	43	qualitycheckd	ri	nkingwateroutlets	Mesomycoplasm…	544	4.97e- 3	quali…	qual…	Mesom…	Meso…
3	44	bathbootwashi	ng		cooledcarcass…	542	5.10e- 3	bathb…	bath…	coole…	cool…
3	45	SapoV			Mesomycoplasm…	-542	5.11e- 3	SapoV	SapoV	Mesom…	Meso…
3	46	stillbornpigl	et	s	cooledcarcass…	-542	7.57e- 3	still…	stil…	coole…	cool…
3	47	batchinterval			sanitarybreak…	-542	5.16e- 3	batch…	batc…	sanit…	sani…
3	48	outsidefarmpa	ce	dandclean	densitypigs	540	5.34e- 3	outsi…	outs…	densi…	dens…
3	49	sows			PRRSV	-539	5.39e- 3	sows	sows	PRRSV	PRRSV
3	50	pigdelivery			PigletMhyovac…	-539	2.10e- 2	pigde…	pigd…	Pigle…	Pigl…
3	51	sows			protocolclean…	539	5.45e- 3	sows	sows	proto…	prot…
3	52	notifypresenc	eb	eforeentrance	injectionsyri…	538	5.50e- 3	notif…	noti…	injec…	inje…
3	53	gridsplacedon	ai	rinlets	disease_manag…	538	5.51e- 3	grids…	grid…	disea…	dise…
3	54	PPV			Staphylococcu…	538	5.52e- 3	PPV	PPV	Staph…	Stap…
3	55	giltsinquaran	ti	ne	Glaesserellasp	-538	2.60e- 2	gilts…	gilt…	Glaes…	Glae…
3	56	purchase			stagescleanin…	537	5.67e- 3	purch…	purc…	stage…	stag…
3	57	experience			replacementra…	-537	8.28e- 3	exper…	expe…	repla…	repl…
3	58	Treponemasp			Prevotellasp	536	5.71e- 3	Trepo…	Trep…	Prevo…	Prev…
3	59	reproductived	is	orders	lifebornpigle…	536	8.34e- 3	repro…	repr…	lifeb…	life…
3	60	swIAV_positiv	it	y_TBS	genome_copy_e…	536	5.74e- 3	swIAV…	swIA…	genom…	geno…
3	61	Clostridiumsp			Prevotellasp	535	5.81e- 3	Clost…	Clos…	Prevo…	Prev…
3	62	sows			otherpigfarms…	-535	5.81e- 3	sows	sows	other…	othe…
3	63	stagescleanin	ga	nddisinfeting	farrowing_and…	535	5.87e- 3	stage…	stag…	farro…	farr…
3	64	DWGnursery			enclosedbyfen…	-535	2.22e- 2	nurse…	DWGn…	enclo…	encl…
3	65	Myroidessp			Paraburkholde…	535	5.91e- 3	Myroi…	Myro…	Parab…	Para…
3	66	glovescarcass	ma	nipilation	RVC	-534	5.92e- 3	glove…	glov…	RVC	RVC
3	67	sowPRRSVvacci	n		RVA	-534	8.65e- 3	sowPR…	sowP…	RVA	RVA
3	68	swIAVV			Bergeyellasp	534	6.00e- 3	swIAVV	swIA…	Berge…	Berg…
3	69	internal_bios	ec	urity	disease_manag…	533	6.03e- 3	inter…	inte…	disea…	dise…
3	70	sowPRRSVvacci	n		otherpigfarms…	533	8.78e- 3	sowPR…	sowP…	other…	othe…
3	71	boars			SowPCV2vaccin	533	8.78e- 3	boars	boars	SowPC…	SowP…
3	72	batchespersow			Streptococcus…	533	8.86e- 3	batch…	batc…	Strep…	Stre…
3	73	Glaesserellas	p		Bergeyellasp	533	6.14e- 3	Glaes…	Glae…	Berge…	Berg…
3	74	measures_betw	ee	n_compartmentsworking_lines_and_use_of_equipment	BocaPV	533	6.14e- 3	measu…	meas…	BocaPV	Boca…
3	75	pigletloss			cleanedtransp…	-532	2.79e- 2	pigle…	pigl…	sows	clea…
3	76	sowsallinallo	ut		Coprococcussp	-532	6.20e- 3	sows	sows…	Copro…	Copr…
3	77	sowsallinallo	ut		Bifidobacteri…	-532	6.20e- 3	sows	sows…	Bifid…	Bifi…
3	78	cleaningafter	ea	chproductioncycle	Coprococcussp	-532	6.20e- 3	clean…	clea…	Copro…	Copr…
3	79	cleaningafter	ea	chproductioncycle	Bifidobacteri…	-532	6.20e- 3	clean…	clea…	Bifid…	Bifi…
3	80	rodencontrolp	ro	gram	Coprococcussp	-532	6.20e- 3	roden…	rode…	Copro…	Copr…
3	81	rodencontrolp	ro	gram	Bifidobacteri…	-532	6.20e- 3	roden…	rode…	Bifid…	Bifi…
3	82	diseasestatus	ev	aluation	replacementin…	-532	6.21e- 3	disea…	dise…	repla…	repl…
3	83	pigdelivery			Clostridiumsp	-531	1.94e- 2	pigde…	pigd…	Clost…	Clos…
3	84	oldestbuildin	g		colouredmater…	-531	1.11e- 2	oldes…	olde…	colou…	colo…
3	85	pigletmanipul	at	ion	pigsloadedsep…	530	6.41e- 3	pigle…	pigl…	pigsl…	pigs…
3	86	manureotherfa	rm	sspreadfarmlands	genome_copy_e…	530	6.41e- 3	manur…	manu…	genom…	geno…
3	87	experience			ToroV	-530	6.41e- 3	exper…	expe…	ToroV	ToroV
3	88	disinfectionb	at	hsbetweencompartments	external_bios…	530	6.42e- 3	disin…	disi…	exter…	exte…
3	89	giltsinquaran	ti	ne	sanitarybreak…	530	2.87e- 2	gilts…	gilt…	nurse…	sani…
3	90	pigletPRRSVva	cc	in	Corynebacteri…	530	9.33e- 3	pigle…	pigl…	Coryn…	Cory…
3	91	replacementra	te		manureotherfa…	-530	9.34e- 3	repla…	repl…	manur…	manu…
3	92	pigdelivery			swIAV_positiv…	529	1.98e- 2	pigde…	pigd…	swIAV…	swIA…
3	93	feedingcompan	y		Lactobacillus…	529	6.52e- 3	feedi…	feed…	Lacto…	Lact…
3	94	numberpiglets	pe	rpen	Chlamydiasp	529	1.13e- 2	numbe…	numb…	Chlam…	Chla…
3	95	treatmentmate	ri	alscleaned	SapoV	-529	6.52e- 3	treat…	trea…	SapoV	SapoV
3	96	sowPRRSVvacci	n		Blautiasp	-529	9.42e- 3	sowPR…	sowP…	Blaut…	Blau…
3	97	hosesremovals	ta	yatfarm	Porphyromonas…	-529	7.85e- 3	hoses…	hose…	Porph…	Porp…
3	98	manureotherfa	rm	sspreadfarmlands	protocolclean…	-529	6.54e- 3	manur…	manu…	proto…	prot…
3	99	manureotherfa	rm	sspreadfarmlands	swIAV_positiv…	529	6.54e- 3	manur…	manu…	swIAV…	swIA…
4	0	nursery			visitors_and_…	529	1.14e- 2	nurse…	nurs…	visit…	visi…
4	1	bathbootwashi	ng		cleaning_and_…	529	6.61e- 3	bathb…	bath…	clean…	clea…
4	2	differentorig	in		Mesomycoplasm…	-527	2.04e- 2	diffe…	diff…	Mesom…	Meso…
4	3	feedorigin			protocolclean…	-527	6.80e- 3	feedo…	feed…	proto…	prot…
4	4	pigfreeperiod			location_of_t…	527	6.82e- 3	pigfr…	pigf…	locat…	loca…
4	5	qualitycheckd	ri	nkingwatersource	compartmentsp…	-526	6.90e- 3	quali…	qual…	compa…	comp…
4	6	feedwater_and	_e	quipment_supply	RVA	526	6.92e- 3	feedw…	feed…	RVA	RVA
4	7	people			washinghandsb…	526	6.95e- 3	people	peop…	washi…	wash…
4	8	protocolclean	in	gdisenfection	disease_manag…	526	6.98e- 3	proto…	prot…	disea…	dise…
4	9	pigsloadedsep	ar	ateloadingdeck	farmspecificc…	-525	7.08e- 3	pigsl…	pigs…	farms…	farm…
4	10	sucklingperio	d		cleaning_and_…	-524	7.11e- 3	suckl…	suck…	clean…	clea…
4	11	visitingdisea	se	d	PRCV	-524	7.13e- 3	visit…	visi…	PRCV	PRCV
4	12	treatmentmate	ri	alscleaned	Escherichiasp	-524	7.14e- 3	treat…	trea…	Esche…	Esch…
4	13	treatmentmate	ri	alscleaned	Proteussp	-524	7.14e- 3	treat…	trea…	Prote…	Prot…
4	14	lifebornpigle	ts		sowPRRSVvaccin	524	1.03e- 2	lifeb…	life…	sowPR…	sowP…
4	15	replacementra	te		visitors_and_…	524	1.03e- 2	repla…	repl…	visit…	visi…
4	16	farmworkfromy	ou	ngtoolder	measures_betw…	524	7.23e- 3	farmw…	farm…	measu…	meas…
4	17	cleananddirty	se	paratedinhygienelock	washinghandsb…	523	7.31e- 3	hygie…	clea…	washi…	wash…
4	18	washinghandsb	ef	orentering	protocolclean…	523	7.31e- 3	washi…	wash…	proto…	prot…
4	19	pigdelivery			nurseryallina…	522	2.19e- 2	pigde…	pigd…	nurse…	nurs…
4	20	treatmentmate	ri	alscleaned	enclosedbyfen…	521	7.55e- 3	treat…	trea…	enclo…	encl…
4	21	manureotherfa	rm	sspreadfarmlands	external_bios…	-521	7.64e- 3	manur…	manu…	exter…	exte…
4	22	swIAV_positiv	it	y_NS	Rothiasp	520	7.74e- 3	swIAV…	swIA…	Rothi…	Roth…
4	23	SowPCV2vaccin			Pseudomonassp	-519	1.11e- 2	SowPC…	SowP…	Pseud…	Pseu…
4	24	cleananddirty	se	paratedinhygienelock	Rothiasp	519	7.82e- 3	hygie…	clea…	Rothi…	Roth…
4	25	lenghtsanitar	yb	reak	Bacteroidessp	-519	7.85e- 3	lengh…	leng…	Bacte…	Bact…
4	26	differentorig	in		stagescleanin…	519	2.28e- 2	diffe…	diff…	stage…	stag…
4	27	SowPCV2vaccin			internal_bios…	518	1.13e- 2	SowPC…	SowP…	inter…	inte…
4	28	Porphyromonas	sp		Campylobacter…	518	7.98e- 3	Porph…	Porp…	Campy…	Camp…
4	29	newestbuildin	g		stillbornpigl…	518	1.94e- 2	newes…	newe…	still…	stil…
4	30	replacementra	te		DWGnursery	-517	2.80e- 2	repla…	repl…	nurse…	DWGn…
4	31	mortalitynurs	er	y	birdsaccess	517	1.15e- 2	nurse…	mort…	birds…	bird…
4	32	purchase			DWGnursery	-517	2.80e- 2	purch…	purc…	nurse…	DWGn…
4	33	coughing_inde	x		Campylobacter…	517	8.16e- 3	cough…	coug…	Campy…	Camp…
4	34	manureremoved			disease_manag…	-517	9.74e- 3	manur…	manu…	disea…	dise…
4	35	stagescleanin	ga	nddisinfeting	cleaningcorri…	517	8.19e- 3	stage…	stag…	clean…	clea…
4	36	Actinobacillu	ss	p	Treponemasp	516	8.21e- 3	Actin…	Acti…	Trepo…	Trep…
4	37	cooledcarcass	to	rage	KobuV	516	8.24e- 3	coole…	cool…	KobuV	KobuV
4	38	cleaning_and_	de	sinfection	Total	516	8.24e- 3	clean…	clea…	Total	Total
4	39	stillbornpigl	et	s	PHEV	-516	1.17e- 2	still…	stil…	PHEV	PHEV
4	40	abortionrate			Bifidobacteri…	516	2.37e- 2	abort…	abor…	Bifid…	Bifi…
4	41	visitingdisea	se	d	disease_manag…	516	8.30e- 3	visit…	visi…	disea…	dise…
4	42	sanitarybreak	lo	ngenough	Acinetobacter…	-516	8.35e- 3	sanit…	sani…	Acine…	Acin…
4	43	notifypresenc	eb	eforeentrance	Cq_RT.qPCR_sw…	-515	8.37e- 3	notif…	noti…	Cq_RT…	Cq_R…
4	44	PIV			Corynebacteri…	-515	8.38e- 3	PIV	PIV	Coryn…	Cory…
4	45	cleananddirty	se	paratedinhygienelock	RVH	515	8.46e- 3	hygie…	clea…	RVH	RVH
4	46	reproductived	is	orders	feedingcompany	-514	8.50e- 3	repro…	repr…	feedi…	feed…
4	47	feedingcompan	y		wildboarswith…	514	8.50e- 3	feedi…	feed…	boars	wild…
4	48	feedingcompan	y		farmworkfromy…	514	8.50e- 3	feedi…	feed…	farmw…	farm…
4	49	hygienelockfo	rv	isitors	disinfectionb…	514	8.50e- 3	hygie…	hygi…	disin…	disi…
4	50	farmworkfromy	ou	ngtoolder	injectionsyri…	514	8.50e- 3	farmw…	farm…	injec…	inje…
4	51	giltsinquaran	ti	ne	sowswashed	514	3.47e- 2	gilts…	gilt…	sows	sows…
4	52	lenghtsanitar	yb	reak	cleananddirty…	-514	8.56e- 3	lengh…	leng…	hygie…	clea…
4	53	Meta_swIAV_Po	s		Actinomycessp	514	8.57e- 3	Meta_…	Meta…	Actin…	Acti…
4	54	PigletMhyovac	ci	n	Porphyromonas…	-513	1.22e- 2	Pigle…	Pigl…	Porph…	Porp…
4	55	notifypresenc	eb	eforeentrance	Total	513	8.70e- 3	notif…	noti…	Total	Total
4	56	sows			petsaccesstab…	-513	8.73e- 3	sows	sows	petsa…	pets…
4	57	genome_copy_e	qu	ivalents_swIAV_TBS	swIAV_positiv…	513	8.75e- 3	genom…	geno…	swIAV…	swIA…
4	58	quarantineroo	m		cooledcarcass…	-511	2.52e- 2	quara…	quar…	coole…	cool…
4	59	cleananddirty	se	paratedinhygienelock	Moraxellasp	511	9.07e- 3	hygie…	clea…	Morax…	Mora…
4	60	AstroV			EnteroV	511	9.07e- 3	AstroV	Astr…	Enter…	Ente…
4	61	genome_copy_e	qu	ivalents_swIAV_NS	Rothiasp	511	9.08e- 3	genom…	geno…	Rothi…	Roth…
4	62	quarantineroo	m		Faecalibacter…	511	2.55e- 2	quara…	quar…	Faeca…	Faec…
4	63	transportedpi	gl	ets	feedsuppliera…	-510	9.14e- 3	trans…	tran…	feeds…	feed…
4	64	transportedpi	gl	ets	qualitycheckd…	510	9.14e- 3	trans…	tran…	quali…	qual…
4	65	feedsuppliera	cc	essstables	enclosedbyfen…	-510	9.14e- 3	feeds…	feed…	enclo…	encl…
4	66	qualitycheckd	ri	nkingwatersource	enclosedbyfen…	510	9.14e- 3	quali…	qual…	enclo…	encl…
4	67	sowPRRSVvacci	n		Total	-510	1.29e- 2	sowPR…	sowP…	Total	Total
4	68	newestbuildin	g		lenghtsanitar…	510	1.83e- 2	newes…	newe…	lengh…	leng…
4	69	SowMhyovaccin			Rothiasp	510	1.30e- 2	SowMh…	SowM…	Rothi…	Roth…
4	70	treatmentmate	ri	alscleaned	Pasteurellasp	-509	9.44e- 3	treat…	trea…	Paste…	Past…
4	71	allworkersper	fo	rmmeasures	Chlamydiasp	-509	9.44e- 3	allwo…	allw…	Chlam…	Chla…
4	72	purchase			cleaning_and_…	509	9.44e- 3	purch…	purc…	clean…	clea…
4	73	stillbornpigl	et	s	mortalitynurs…	508	1.33e- 2	still…	stil…	nurse…	mort…
4	74	abortionrate			Coprococcussp	508	2.63e- 2	abort…	abor…	Copro…	Copr…
4	75	RVB			PRRSV	-508	9.50e- 3	RVB	RVB	PRRSV	PRRSV
4	76	boars			cleaning_and_…	508	1.34e- 2	boars	boars	clean…	clea…
4	77	replacementin	je	ctionneedle	Bordetellasp	508	9.59e- 3	repla…	repl…	Borde…	Bord…
4	78	people			manureotherfa…	-508	9.60e- 3	people	peop…	manur…	manu…
4	79	AstroV			Pseudomonassp	508	9.61e- 3	AstroV	Astr…	Pseud…	Pseu…
4	80	oldestbuildin	g		Bifidobacteri…	-507	1.60e- 2	oldes…	olde…	Bifid…	Bifi…
4	81	nursery			crossfosterin…	507	1.60e- 2	nurse…	nurs…	cross…	cros…
4	82	lifebornpigle	ts		qualitycheckd…	507	1.35e- 2	lifeb…	life…	quali…	qual…
4	83	pigfreeperiod			Porphyromonas…	-507	9.77e- 3	pigfr…	pigf…	Porph…	Porp…
4	84	experience			manureremoved	-507	1.15e- 2	exper…	expe…	manur…	manu…
4	85	Meta_swIAV_Po	s		genome_copy_e…	506	9.78e- 3	Meta_…	Meta…	genom…	geno…
4	86	cleananddirty	se	paratedinhygienelock	Total	506	9.82e- 3	hygie…	clea…	Total	Total
4	87	sows			disinfectionb…	506	9.92e- 3	sows	sows	disin…	disi…
4	88	quarantineroo	m		Aeromonassp	-506	2.72e- 2	quara…	quar…	Aerom…	Aero…
4	89	external_bios	ec	urity	RVA	505	9.97e- 3	exter…	exte…	RVA	RVA
4	90	oldestbuildin	g		weanedpiglets	505	2.75e- 2	oldes…	olde…	weane…	wean…
4	91	mortalitynurs	er	y	transport_of_…	505	1.40e- 2	nurse…	mort…	trans…	tran…
4	92	SowMhyovaccin			SowPCV2vaccin	505	1.41e- 2	SowMh…	SowM…	SowPC…	SowP…
4	93	SowPCV2vaccin			protocolclean…	505	1.41e- 2	SowPC…	SowP…	proto…	prot…
4	94	Total			PRRSV	-504	1.02e- 2	Total	Total	PRRSV	PRRSV
4	95	measures_betw	ee	n_compartmentsworking_lines_and_use_of_equipment	Moraxellasp	503	1.04e- 2	measu…	meas…	Morax…	Mora…
4	96	qualitycheckd	ri	nkingwateroutlets	Pantoeasp	-503	1.04e- 2	quali…	qual…	Panto…	Pant…
4	97	vermin_and_bi	rd	_control	PHEV	503	1.04e- 2	vermi…	verm…	PHEV	PHEV
4	98	hygienelockfo	rv	isitors	PPV7	-503	1.04e- 2	hygie…	hygi…	PPV7	PPV7
4	99	genome_copy_e	qu	ivalents_swIAV_TBS	Cq_RT.qPCR_sw…	503	1.05e- 2	genom…	geno…	Cq_RT…	Cq_R…
5	0	crossfosterin	gm	orethanonce	Pseudomonassp	-502	1.05e- 2	cross…	cros…	Pseud…	Pseu…
5	1	scrapiestreat	me	nt	Cq_RT.qPCR_sw…	-502	1.46e- 2	scrap…	scra…	Cq_RT…	Cq_R…
5	2	treatmentmate	ri	alscleaned	genome_copy_e…	502	1.06e- 2	treat…	trea…	genom…	geno…
5	3	visitingdisea	se	d	SowMhyovaccin	-502	1.47e- 2	visit…	visi…	SowMh…	SowM…
5	4	crossfosterin	ga	fter4days	stagescleanin…	-502	1.06e- 2	cross…	cros…	stage…	stag…
5	5	pigdrivingboa	rd	easytocleanregularly	Neisseriasp	501	1.07e- 2	pigdr…	pigd…	Neiss…	Neis…
5	6	Total			Streptococcus…	501	1.07e- 2	Total	Total	Strep…	Stre…
5	7	stillbornpigl	et	s	cleanedtransp…	501	1.49e- 2	still…	stil…	sows	clea…
5	8	differentorig	in		AstroV	501	2.90e- 2	diffe…	diff…	AstroV	Astr…
5	9	lifebornpigle	ts		Campylobacter…	-501	1.50e- 2	lifeb…	life…	Campy…	Camp…
5	10	treatmentmate	ri	alscleaned	Streptococcus…	500	1.09e- 2	treat…	trea…	Strep…	Stre…
5	11	densitypigs			Wielerellasp	500	1.09e- 2	densi…	dens…	Wiele…	Wiel…
5	12	wildboarswith	in	10km	Wielerellasp	-500	1.10e- 2	boars	wild…	Wiele…	Wiel…
5	13	people			feedsuppliera…	-500	1.10e- 2	people	peop…	feeds…	feed…
5	14	people			notifypresenc…	500	1.10e- 2	people	peop…	notif…	noti…
5	15	weanedpiglets			driverfarmclo…	499	1.80e- 2	weane…	wean…	drive…	driv…
5	16	transportedpi	gl	ets	PicobirnaV	499	1.10e- 2	trans…	tran…	Picob…	Pico…
5	17	sucklingperio	d		pigdelivery	-499	2.96e- 2	suckl…	suck…	pigde…	pigd…
5	18	measures_betw	ee	n_compartmentsworking_lines_and_use_of_equipment	Corynebacteri…	499	1.11e- 2	measu…	meas…	Coryn…	Cory…
5	19	hygienecriter	ia		crossfosterin…	-499	1.54e- 2	hygie…	hygi…	cross…	cros…
5	20	giltsinquaran	ti	ne	Bordetellasp	498	4.17e- 2	gilts…	gilt…	Borde…	Bord…
5	21	sowIAV			notifypresenc…	-498	1.13e- 2	sowIAV	sowI…	notif…	noti…
5	22	pigdelivery			Cq_RT.qPCR_sw…	498	3.01e- 2	pigde…	pigd…	Cq_RT…	Cq_R…
5	23	handswashedan	dc	leanedbetweenunits	APP	-497	1.15e- 2	hands…	hand…	APP	APP
5	24	giltsinquaran	ti	ne	APP	-497	4.25e- 2	gilts…	gilt…	APP	APP
5	25	sanitarybreak	nu	rsery	pigdrivingboa…	496	1.90e- 2	nurse…	sani…	pigdr…	pigd…
5	26	Total			Moraxellasp	495	1.18e- 2	Total	Total	Morax…	Mora…
5	27	qualitycheckd	ri	nkingwatersource	Streptococcus…	495	1.18e- 2	quali…	qual…	Strep…	Stre…
5	28	visitors_and_	fa	rmworkers	PPV7	-495	1.19e- 2	visit…	visi…	PPV7	PPV7
5	29	ToroV			RVH	495	1.19e- 2	ToroV	ToroV	RVH	RVH
5	30	transportedpi	gl	ets	Pantoeasp	-495	1.19e- 2	trans…	tran…	Panto…	Pant…
5	31	internal_bios	ec	urity	measures_betw…	495	1.19e- 2	inter…	inte…	measu…	meas…
5	32	measures_betw	ee	n_compartmentsworking_lines_and_use_of_equipment	Lactobacillus…	495	1.19e- 2	measu…	meas…	Lacto…	Lact…
5	33	RVH			swIAVV	495	1.19e- 2	RVH	RVH	swIAVV	swIA…
5	34	birdsaccess			Acinetobacter…	-495	1.20e- 2	birds…	bird…	Acine…	Acin…
5	35	manureotherfa	rm	sspreadfarmlands	Cq_RT.qPCR_sw…	494	1.21e- 2	manur…	manu…	Cq_RT…	Cq_R…
5	36	PCMV			PRCV	-494	1.21e- 2	PCMV	PCMV	PRCV	PRCV
5	37	pigdelivery			Streptococcus…	494	3.16e- 2	pigde…	pigd…	Strep…	Stre…
5	38	Streptococcus	sp		Moraxellasp	494	1.21e- 2	Strep…	Stre…	Morax…	Mora…
5	39	lenghtsanitar	yb	reak	Rothiasp	-494	1.21e- 2	lengh…	leng…	Rothi…	Roth…
5	40	nurseryallina	ll	out	SapeloV	-494	1.21e- 2	nurse…	nurs…	Sapel…	Sape…
5	41	boars			visitors_and_…	493	1.67e- 2	boars	boars	visit…	visi…
5	42	batchespersow			Rothiasp	493	1.68e- 2	batch…	batc…	Rothi…	Roth…
5	43	sucklingperio	d		bathbootwashi…	-493	1.23e- 2	suckl…	suck…	bathb…	bath…
5	44	EnteroV			Lactobacillus…	493	1.23e- 2	Enter…	Ente…	Lacto…	Lact…
5	45	sows			SowPCV2vaccin	493	1.68e- 2	sows	sows	SowPC…	SowP…
5	46	newestbuildin	g		cleanedtransp…	493	2.32e- 2	newes…	newe…	sows	clea…
5	47	diseasestatus	ev	aluation	PRRSV	-493	1.23e- 2	disea…	dise…	PRRSV	PRRSV
5	48	hygienogram			manureotherfa…	-492	1.24e- 2	hygie…	hygi…	manur…	manu…
5	49	protocolclean	in	gdisenfection	PCMV	492	1.25e- 2	proto…	prot…	PCMV	PCMV
5	50	sucklingperio	d		twobladesands…	-492	1.26e- 2	suckl…	suck…	twobl…	twob…
5	51	people			Moraxellasp	491	1.27e- 2	people	peop…	Morax…	Mora…
5	52	lifebornpigle	ts		Faecalibacter…	490	1.75e- 2	lifeb…	life…	Faeca…	Faec…
5	53	washinghandsb	ef	orentering	otherpigfarms…	-490	1.29e- 2	washi…	wash…	other…	othe…
5	54	equipmentanim	al	category	Chlamydiasp	-490	1.29e- 2	equip…	equi…	Chlam…	Chla…
5	55	manureotherfa	rm	sspreadfarmlands	feedwater_and…	-490	1.29e- 2	manur…	manu…	feedw…	feed…
5	56	teturnoestrus			Actinomycessp	-490	1.51e- 2	tetur…	tetu…	Actin…	Acti…
5	57	sowParvo			Psychrobacter…	-490	1.77e- 2	sowPa…	sowP…	Psych…	Psyc…
5	58	sowIAV			APP	490	1.30e- 2	sowIAV	sowI…	APP	APP
5	59	Clostridiumsp			Corynebacteri…	489	1.31e- 2	Clost…	Clos…	Coryn…	Cory…
5	60	qualitycheckd	ri	nkingwateroutlets	external_bios…	489	1.32e- 2	quali…	qual…	exter…	exte…
5	61	people			pigfreeperiod	489	1.32e- 2	people	peop…	pigfr…	pigf…
5	62	renderingcomp	an	y	ToroV	-488	1.33e- 2	rende…	rend…	ToroV	ToroV
5	63	PigletMhyovac	ci	n	cleanedtransp…	488	3.40e- 2	Pigle…	Pigl…	clean…	clea…
5	64	petsaccesstab	le	s	PHEV	-488	1.33e- 2	petsa…	pets…	PHEV	PHEV
5	65	SapoV			Wielerellasp	488	1.34e- 2	SapoV	SapoV	Wiele…	Wiel…
5	66	cleananddirty	se	paratedinhygienelock	disinfectionb…	487	1.35e- 2	hygie…	clea…	disin…	disi…
5	67	swIAV_positiv	it	y_TBS	swIAV_positiv…	487	1.35e- 2	swIAV…	swIA…	swIAV…	swIA…
5	68	sows			batchinterval	-487	1.35e- 2	sows	sows	batch…	batc…
5	69	purchase_of_b	re	eding_pigspiglets_and_semen	measures_betw…	487	1.36e- 2	purch…	of_b…	measu…	meas…
5	70	otherpigfarms	50	0m	handswashedan…	-486	1.37e- 2	other…	othe…	hands…	hand…
5	71	hygienelock			Psychrobacter…	-486	1.38e- 2	hygie…	hygi…	Psych…	Psyc…
5	72	sows			hygienelockfo…	486	1.39e- 2	sows	sows	hygie…	hygi…
5	73	newestbuildin	g		SapeloV	-485	2.57e- 2	newes…	newe…	Sapel…	Sape…
5	74	farmtype			boars	-485	1.89e- 2	farmt…	farm…	boars	boars
5	75	Prevotellasp			Corynebacteri…	485	1.39e- 2	Prevo…	Prev…	Coryn…	Cory…
5	76	reproductived	is	orders	differentorig…	-484	3.55e- 2	repro…	repr…	diffe…	diff…
5	77	hygienecriter	ia		emptytranspor…	484	3.56e- 2	hygie…	hygi…	empty…	empt…
5	78	PRCV			KobuV	484	1.42e- 2	PRCV	PRCV	KobuV	KobuV
5	79	treatmentmate	ri	alscleaned	twobladesands…	484	1.42e- 2	treat…	trea…	twobl…	twob…
5	80	treatmentmate	ri	alscleaned	qualitycheckd…	484	1.42e- 2	treat…	trea…	quali…	qual…
5	81	outsidefarmpa	ce	dandclean	vermin_and_bi…	484	1.43e- 2	outsi…	outs…	vermi…	verm…
5	82	quarantineroo	m		Acinetobacter…	-484	3.59e- 2	quara…	quar…	Acine…	Acin…
5	83	pigdelivery			sowIAV	483	3.60e- 2	pigde…	pigd…	sowIAV	sowI…
5	84	durationnurse	ry		Actinomycessp	-483	1.95e- 2	nurse…	dura…	Actin…	Acti…
5	85	mortalitynurs	er	y	vermin_and_bi…	-483	1.95e- 2	nurse…	mort…	vermi…	verm…
5	86	sowPRRSVvacci	n		petsaccesstab…	483	1.96e- 2	sowPR…	sowP…	petsa…	pets…
5	87	people			sowswashed	483	1.45e- 2	people	peop…	sows	sows…
5	88	handswashedan	dc	leanedbetweenunits	PCMV	-483	1.45e- 2	hands…	hand…	PCMV	PCMV
5	89	durationnurse	ry		SowMhyovaccin	-482	1.99e- 2	nurse…	dura…	SowMh…	SowM…
5	90	PicobirnaV			Chlamydiasp	-482	1.47e- 2	Picob…	Pico…	Chlam…	Chla…
5	91	cleananddirty	se	paratedinhygienelock	location_of_t…	482	1.47e- 2	hygie…	clea…	locat…	loca…
5	92	equipmentanim	al	category	Streptococcus…	481	1.50e- 2	equip…	equi…	Strep…	Stre…
5	93	crossfosterin	gm	orethanonce	SowMhyovaccin	481	2.02e- 2	cross…	cros…	SowMh…	SowM…
5	94	batchespersow			PHEV	481	2.03e- 2	batch…	batc…	PHEV	PHEV
5	95	diseasestatus	ev	aluation	cooledcarcass…	480	1.51e- 2	disea…	dise…	coole…	cool…
5	96	DWGnursery			pigletsPCV2va…	480	4.38e- 2	nurse…	DWGn…	pigle…	pigl…
5	97	DWGnursery			returntostabl…	-480	4.38e- 2	nurse…	DWGn…	retur…	retu…
5	98	hygienecriter	ia		PPV2	-480	2.05e- 2	hygie…	hygi…	PPV2	PPV2
5	99	location_of_t	he	_farm	EnteroV	480	1.52e- 2	locat…	loca…	Enter…	Ente…
6	0	hosesremovals	ta	yatfarm	sneezing_index	-480	1.77e- 2	hoses…	hose…	sneez…	snee…
6	1	hygienecriter	ia		internal_bios…	480	2.06e- 2	hygie…	hygi…	inter…	inte…
6	2	DWGnursery			injectionneed…	479	4.41e- 2	nurse…	DWGn…	injec…	inje…
6	3	nursery_unit			cleaning_and_…	479	1.55e- 2	nurse…	unit	clean…	clea…
6	4	durationnurse	ry		islationdisea…	479	2.09e- 2	nurse…	dura…	islat…	isla…
6	5	measuresforin	tr	oductionmaterials	nursery_unit	478	1.56e- 2	measu…	meas…	nurse…	unit
6	6	SapeloV			Mesomycoplasm…	-478	1.56e- 2	Sapel…	Sape…	Mesom…	Meso…
6	7	transportvehi	cl	esat100m	purchase_of_b…	-478	1.57e- 2	trans…	tran…	purch…	of_b…
6	8	nurseryallina	ll	out	Escherichiasp	-478	1.57e- 2	nurse…	nurs…	Esche…	Esch…
6	9	driverfarmclo	th	s	Proteussp	478	1.57e- 2	drive…	driv…	Prote…	Prot…
6	10	farmspecificc	lo	ths	PneumoV	-478	1.57e- 2	farms…	farm…	Pneum…	Pneu…
6	11	farmspecificc	lo	ths	Escherichiasp	-478	1.57e- 2	farms…	farm…	Esche…	Esch…
6	12	cleananddirty	se	paratedinhygienelock	Streptococcus…	478	1.57e- 2	hygie…	clea…	Strep…	Stre…
6	13	cleanedtransp	or	tvehiclepiglets	Porphyromonas…	-477	2.86e- 2	clean…	clea…	Porph…	Porp…
6	14	maxstockdensi	ty		internal_bios…	-477	1.58e- 2	maxst…	maxs…	inter…	inte…
6	15	Cq_RT.qPCR_sw	IA	V_TBS	genome_copy_e…	477	1.58e- 2	Cq_RT…	Cq_R…	genom…	geno…
6	16	SapeloV			Bacteroidessp	477	1.59e- 2	Sapel…	Sape…	Bacte…	Bact…
6	17	lifebornpigle	ts		birdsaccess	477	2.14e- 2	lifeb…	life…	birds…	bird…
6	18	boars			feedwater_and…	477	2.14e- 2	boars	boars	feedw…	feed…
6	19	lifebornpigle	ts		maxstockdensi…	477	2.14e- 2	lifeb…	life…	maxst…	maxs…
6	20	pigdelivery			Pantoeasp	-477	3.91e- 2	pigde…	pigd…	Panto…	Pant…
6	21	feedingcompan	y		Total	477	1.60e- 2	feedi…	feed…	Total	Total
6	22	swIAV_positiv	it	y_TBS	Psychrobacter…	-477	1.60e- 2	swIAV…	swIA…	Psych…	Psyc…
6	23	petsaccesstab	le	s	PPV7	476	1.61e- 2	petsa…	pets…	PPV7	PPV7
6	24	people			wildboarswith…	476	1.62e- 2	people	peop…	boars	wild…
6	25	boars			injectionneed…	-476	2.17e- 2	boars	boars	injec…	inje…
6	26	batchinterval			sucklingperiod	476	1.62e- 2	batch…	batc…	suckl…	suck…
6	27	DWGnursery			glovescarcass…	476	4.60e- 2	nurse…	DWGn…	glove…	glov…
6	28	differentorig	in		internal_bios…	476	3.96e- 2	diffe…	diff…	inter…	inte…
6	29	batchespersow			Coprococcussp	-476	2.18e- 2	batch…	batc…	Copro…	Copr…
6	30	scrapiestreat	me	nt	coughing_index	-475	2.19e- 2	scrap…	scra…	cough…	coug…
6	31	sows			cleanedtransp…	475	2.96e- 2	sows	sows	clean…	clea…
6	32	weanedpiglets			nurseryallina…	474	2.57e- 2	weane…	wean…	nurse…	nurs…
6	33	transportedpi	gl	ets	PRRSV	-474	1.66e- 2	trans…	tran…	PRRSV	PRRSV
6	34	pigfreeperiod			BocaPV	474	1.66e- 2	pigfr…	pigf…	BocaPV	Boca…
6	35	nursery			hygienelockfo…	474	2.57e- 2	nurse…	nurs…	hygie…	hygi…
6	36	nursery			protectionver…	474	2.58e- 2	nurse…	nurs…	prote…	prot…
6	37	passthroughst	ab	lesentry	feedwater_and…	474	1.67e- 2	passt…	pass…	feedw…	feed…
6	38	sowIAV			equipmentanim…	474	1.68e- 2	sowIAV	sowI…	equip…	equi…
6	39	pigdelivery			pigletPRRSVva…	-474	4.71e- 2	pigde…	pigd…	pigle…	pigl…
6	40	DWGnursery			Aeromonassp	-473	4.72e- 2	nurse…	DWGn…	Aerom…	Aero…
6	41	qualitycheckd	ri	nkingwateroutlets	feedwater_and…	473	1.69e- 2	quali…	qual…	feedw…	feed…
6	42	cleaningcorri	do	rsloadingdock	outsidefarmpa…	473	1.69e- 2	clean…	clea…	outsi…	outs…
6	43	twobladesands	ma	llbox	nurseryallina…	473	1.70e- 2	twobl…	twob…	nurse…	nurs…
6	44	nurseryallina	ll	out	qualitycheckd…	473	1.70e- 2	nurse…	nurs…	quali…	qual…
6	45	driverfarmclo	th	s	qualitycheckd…	-473	1.70e- 2	drive…	driv…	quali…	qual…
6	46	driverfarmclo	th	s	petsaccesstab…	473	1.70e- 2	drive…	driv…	petsa…	pets…
6	47	PicobirnaV			Lactobacillus…	473	1.70e- 2	Picob…	Pico…	Lacto…	Lact…
6	48	sows			pigletPRRSVva…	-473	2.27e- 2	sows	sows	pigle…	pigl…
6	49	scrapiestreat	me	nt	Meta_swIAV_Pos	-473	2.27e- 2	scrap…	scra…	Meta_…	Meta…
6	50	sows			feedwater_and…	472	1.71e- 2	sows	sows	feedw…	feed…
6	51	twobladesands	ma	llbox	Escherichiasp	-472	1.71e- 2	twobl…	twob…	Esche…	Esch…
6	52	twobladesands	ma	llbox	Proteussp	-472	1.71e- 2	twobl…	twob…	Prote…	Prot…
6	53	twobladesands	ma	llbox	Myroidessp	-472	1.71e- 2	twobl…	twob…	Myroi…	Myro…
6	54	qualitycheckd	ri	nkingwateroutlets	Escherichiasp	-472	1.71e- 2	quali…	qual…	Esche…	Esch…
6	55	qualitycheckd	ri	nkingwateroutlets	Proteussp	-472	1.71e- 2	quali…	qual…	Prote…	Prot…
6	56	transportvehi	cl	esat100m	Escherichiasp	472	1.71e- 2	trans…	tran…	Esche…	Esch…
6	57	transportvehi	cl	esat100m	Proteussp	472	1.71e- 2	trans…	tran…	Prote…	Prot…
6	58	sows			sucklingperiod	-472	1.71e- 2	sows	sows	suckl…	suck…
6	59	protocolclean	in	gdisenfection	visitors_and_…	472	1.71e- 2	proto…	prot…	visit…	visi…
6	60	purchase			separatehygie…	472	1.72e- 2	purch…	purc…	separ…	sepa…
6	61	cleaning_and_	de	sinfection	SapeloV	-472	1.73e- 2	clean…	clea…	Sapel…	Sape…
6	62	RVC			Bacteroidessp	472	1.73e- 2	RVC	RVC	Bacte…	Bact…
6	63	sowswashed			Moraxellasp	471	1.74e- 2	sows	sows…	Morax…	Mora…
6	64	pigletsPCV2va	cc	in	Porphyromonas…	-471	2.32e- 2	pigle…	pigl…	Porph…	Porp…
6	65	oldestbuildin	g		RVB	-471	2.68e- 2	oldes…	olde…	RVB	RVB
6	66	feedorigin			feedwater_and…	-471	1.75e- 2	feedo…	feed…	feedw…	feed…
6	67	Capnocytophag	as	p	Staphylococcu…	471	1.75e- 2	Capno…	Capn…	Staph…	Stap…
6	68	oldestbuildin	g		Glaesserellasp	-471	2.70e- 2	oldes…	olde…	Glaes…	Glae…
6	69	sneezing_inde	x		Clinical_sign…	471	1.75e- 2	sneez…	snee…	Clini…	Clin…
6	70	cleananddirty	se	paratedinhygienelock	transportvehi…	-471	1.75e- 2	hygie…	clea…	trans…	tran…
6	71	gridsplacedon	ai	rinlets	protocolclean…	471	1.75e- 2	grids…	grid…	proto…	prot…
6	72	Pasteurellasp			Blautiasp	471	1.76e- 2	Paste…	Past…	Blaut…	Blau…
6	73	people			densitypigs	-471	1.76e- 2	people	peop…	densi…	dens…
6	74	SapeloV			RVC	471	1.76e- 2	Sapel…	Sape…	RVC	RVC
6	75	treatmentmate	ri	alscleaned	lenghtsanitar…	-471	1.76e- 2	treat…	trea…	lengh…	leng…
6	76	PPV7			Neisseriasp	471	1.76e- 2	PPV7	PPV7	Neiss…	Neis…
6	77	otherpigfarms	50	0m	disinfectionb…	-471	1.76e- 2	other…	othe…	disin…	disi…
6	78	allworkersper	fo	rmmeasures	SapeloV	-470	1.76e- 2	allwo…	allw…	Sapel…	Sape…
6	79	petsaccesstab	le	s	external_bios…	-470	1.77e- 2	petsa…	pets…	exter…	exte…
6	80	Clinical_sign	s_	group	Glaesserellasp	470	1.77e- 2	Clini…	Clin…	Glaes…	Glae…
6	81	pigletPRRSVva	cc	in	location_of_t…	-470	2.36e- 2	pigle…	pigl…	locat…	loca…
6	82	batchinterval			DWGnursery	470	4.91e- 2	batch…	batc…	nurse…	DWGn…
6	83	hosesremovals	ta	yatfarm	gridsplacedon…	470	2.05e- 2	hoses…	hose…	grids…	grid…
6	84	batchinterval			Staphylococcu…	470	1.78e- 2	batch…	batc…	Staph…	Stap…
6	85	manureotherfa	rm	sspreadfarmlands	visitors_and_…	-469	1.79e- 2	manur…	manu…	visit…	visi…
6	86	manureremoved			Myroidessp	-469	2.07e- 2	manur…	manu…	Myroi…	Myro…
6	87	sanitarybreak	nu	rsery	genome_copy_e…	-469	2.76e- 2	nurse…	sani…	genom…	geno…
6	88	feedwater_and	_e	quipment_supply	measures_betw…	469	1.80e- 2	feedw…	feed…	measu…	meas…
6	89	farrowing_and	_s	uckling_period	Pseudomonassp	469	1.80e- 2	farro…	farr…	Pseud…	Pseu…
6	90	PPV			Glaesserellasp	-469	1.80e- 2	PPV	PPV	Glaes…	Glae…
6	91	sowPRRSVvacci	n		external_bios…	-469	2.40e- 2	sowPR…	sowP…	exter…	exte…
6	92	EnteroV			PRRSV	-469	1.81e- 2	Enter…	Ente…	PRRSV	PRRSV
6	93	visitors_and_	fa	rmworkers	Streptococcus…	468	1.82e- 2	visit…	visi…	Strep…	Stre…
6	94	Meta_swIAV_Po	s		Bergeyellasp	468	1.83e- 2	Meta_…	Meta…	Berge…	Berg…
6	95	lifebornpigle	ts		APPvaccin	468	2.43e- 2	lifeb…	life…	APPva…	APPv…
6	96	visitors_and_	fa	rmworkers	measures_betw…	468	1.83e- 2	visit…	visi…	measu…	meas…
6	97	scrapiestreat	me	nt	Glaesserellasp	-468	2.43e- 2	scrap…	scra…	Glaes…	Glae…
6	98	quarantineroo	m		sneezing_index	468	4.33e- 2	quara…	quar…	sneez…	snee…
6	99	respiratorysi	gn	s	hygienogram	-468	1.84e- 2	respi…	resp…	hygie…	hygi…
7	0	respiratorysi	gn	s	measuresforin…	-468	1.84e- 2	respi…	resp…	measu…	meas…
7	1	hygienogram			dedicatedcarc…	-468	1.84e- 2	hygie…	hygi…	dedic…	dedi…
7	2	transportsows			pigfreeperiod	468	1.84e- 2	sows	tran…	pigfr…	pigf…
7	3	dedicatedcarc	as	storageplace	measuresforin…	-468	1.84e- 2	dedic…	dedi…	measu…	meas…
7	4	hygienelockfo	rv	isitors	verminproblem	468	1.84e- 2	hygie…	hygi…	vermi…	verm…
7	5	transportvehi	cl	esat100m	colouredmater…	-468	1.84e- 2	trans…	tran…	colou…	colo…
7	6	Faecalibacter	iu	msp	Corynebacteri…	467	1.85e- 2	Faeca…	Faec…	Coryn…	Cory…
7	7	hygienecriter	ia		farrowing_and…	467	2.46e- 2	hygie…	hygi…	farro…	farr…
7	8	PRRSV			Paraburkholde…	-467	1.86e- 2	PRRSV	PRRSV	Parab…	Para…
7	9	injectionsyri	ng	es	Meta_swIAV_Pos	-467	1.87e- 2	injec…	inje…	Meta_…	Meta…
7	10	Meta_swIAV_Po	s		swIAV_positiv…	467	1.87e- 2	Meta_…	Meta…	swIAV…	swIA…
7	11	batchespersow			Total	467	2.48e- 2	batch…	batc…	Total	Total
7	12	batchespersow			internal_bios…	467	2.48e- 2	batch…	batc…	inter…	inte…
7	13	scrapiestreat	me	nt	swIAVV	-467	2.48e- 2	scrap…	scra…	swIAVV	swIA…
7	14	replacementra	te		protocolclean…	467	2.48e- 2	repla…	repl…	proto…	prot…
7	15	Cq_RT.qPCR_sw	IA	V_NS	Actinomycessp	466	1.88e- 2	Cq_RT…	Cq_R…	Actin…	Acti…
7	16	qualitycheckd	ri	nkingwateroutlets	Bergeyellasp	466	1.88e- 2	quali…	qual…	Berge…	Berg…
7	17	semen			injectionneed…	466	2.16e- 2	semen	semen	injec…	inje…
7	18	PigletMhyovac	ci	n	PPV	-466	2.49e- 2	Pigle…	Pigl…	PPV	PPV
7	19	outsidefarmpa	ce	dandclean	Moraxellasp	466	1.88e- 2	outsi…	outs…	Morax…	Mora…
7	20	purchase_of_b	re	eding_pigspiglets_and_semen	Aeromonassp	-466	1.90e- 2	purch…	of_b…	Aerom…	Aero…
7	21	PigletMhyovac	ci	n	Psychrobacter…	-465	2.53e- 2	Pigle…	Pigl…	Psych…	Psyc…
7	22	people			RVA	465	1.92e- 2	people	peop…	RVA	RVA
7	23	petsaccesstab	le	s	PRRSV	465	1.92e- 2	petsa…	pets…	PRRSV	PRRSV
7	24	boars			PRRSV	-465	2.55e- 2	boars	boars	PRRSV	PRRSV
7	25	qualitycheckd	ri	nkingwateroutlets	Coprococcussp	-464	1.94e- 2	quali…	qual…	Copro…	Copr…
7	26	cleanedcarcas	st	orage	Total	464	1.94e- 2	clean…	clea…	Total	Total
7	27	abortionrate			PHEV	-464	4.53e- 2	abort…	abor…	PHEV	PHEV
7	28	sowsperfarrow	in	gunit	protocolclean…	464	2.24e- 2	sows	sows…	proto…	prot…
7	29	PPV7			PRRSV	464	1.95e- 2	PPV7	PPV7	PRRSV	PRRSV
7	30	lenghtsanitar	yb	reak	qualitycheckd…	-464	1.95e- 2	lengh…	leng…	quali…	qual…
7	31	protocolclean	in	gdisenfection	PHEV	464	1.95e- 2	proto…	prot…	PHEV	PHEV
7	32	nursery			weanedpiglets	463	3.43e- 2	nurse…	nurs…	weane…	wean…
7	33	stillbornpigl	et	s	PRRSV	463	2.60e- 2	still…	stil…	PRRSV	PRRSV
7	34	quarantineroo	m		Clostridiumsp	463	4.59e- 2	quara…	quar…	Clost…	Clos…
7	35	replacementra	te		Lactobacillus…	463	2.62e- 2	repla…	repl…	Lacto…	Lact…
7	36	sanitarybreak	nu	rsery	Bergeyellasp	-463	3.02e- 2	nurse…	sani…	Berge…	Berg…
7	37	APPvaccin			replacementin…	462	2.63e- 2	APPva…	APPv…	repla…	repl…
7	38	birdsaccess			vermin_and_bi…	-462	2.00e- 2	birds…	bird…	vermi…	verm…
7	39	batchinterval			dirtyareacarc…	-462	2.01e- 2	batch…	batc…	dirty…	dirt…
7	40	PigletMhyovac	ci	n	EnteroV	-462	2.66e- 2	Pigle…	Pigl…	Enter…	Ente…
7	41	emptytranspor	tv	ehiclesows	pigdrivingboa…	462	2.02e- 2	sows	empt…	pigdr…	pigd…
7	42	pigdelivery			olderpigletsm…	-461	4.69e- 2	pigde…	pigd…	older…	olde…
7	43	SowPCV2vaccin			Streptococcus…	461	2.68e- 2	SowPC…	SowP…	Strep…	Stre…
7	44	emptytranspor	tv	ehiclepiglets	pigfreeperiod	461	3.54e- 2	empty…	empt…	pigfr…	pigf…
7	45	emptytranspor	tv	ehiclepiglets	outsidefarmpa…	461	3.54e- 2	empty…	empt…	outsi…	outs…
7	46	emptytranspor	tv	ehiclepiglets	petsaccesstab…	-461	3.54e- 2	empty…	empt…	petsa…	pets…
7	47	emptytranspor	tv	ehiclepiglets	wildboarswith…	461	3.54e- 2	empty…	empt…	boars	wild…
7	48	emptytranspor	tv	ehiclepiglets	farmworkfromy…	461	3.54e- 2	empty…	empt…	farmw…	farm…
7	49	farmtype			cleanedcarcas…	-460	2.06e- 2	farmt…	farm…	clean…	clea…
7	50	farmtype			petsaccesstab…	460	2.06e- 2	farmt…	farm…	petsa…	pets…
7	51	visitingdisea	se	d	gridsplacedon…	460	2.06e- 2	visit…	visi…	grids…	grid…
7	52	weanedpiglets			qualitycheckd…	460	3.11e- 2	weane…	wean…	quali…	qual…
7	53	Mesomycoplasm	as	p	Actinomycessp	-460	2.06e- 2	Mesom…	Meso…	Actin…	Acti…
7	54	nurserysepara	te		Porphyromonas…	460	2.07e- 2	nurse…	nurs…	Porph…	Porp…
7	55	sowswashed			cleanedcarcas…	460	2.08e- 2	sows	sows…	clean…	clea…
7	56	mortalitynurs	er	y	hygienogram	-459	2.74e- 2	nurse…	mort…	hygie…	hygi…
7	57	swIAV_positiv	it	y_NS	swIAVV	459	2.09e- 2	swIAV…	swIA…	swIAVV	swIA…
7	58	hygienelockfo	rv	isitors	Actinobacillu…	-459	2.10e- 2	hygie…	hygi…	Actin…	Acti…
7	59	cleaningcorri	do	rsloadingdock	internal_bios…	459	2.11e- 2	clean…	clea…	inter…	inte…
7	60	renderingcomp	an	y	birdsaccess	459	2.11e- 2	rende…	rend…	birds…	bird…
7	61	manureremoved			Psychrobacter…	-459	2.41e- 2	manur…	manu…	Psych…	Psyc…
7	62	islationdisea	se	s	stagescleanin…	459	2.11e- 2	islat…	isla…	stage…	stag…
7	63	quarantineroo	m		twobladesands…	459	4.82e- 2	quara…	quar…	twobl…	twob…
7	64	pigletmanipul	at	ion	feedingcompany	-458	2.12e- 2	pigle…	pigl…	feedi…	feed…
7	65	manureremoved			densitypigs	-458	2.43e- 2	manur…	manu…	densi…	dens…
7	66	nurserysepara	te		Corynebacteri…	458	2.12e- 2	nurse…	nurs…	Coryn…	Cory…
7	67	reproductived	is	orders	visitingdisea…	-458	2.12e- 2	repro…	repr…	visit…	visi…
7	68	hygienelockfo	rv	isitors	wildboarswith…	458	2.12e- 2	hygie…	hygi…	boars	wild…
7	69	stillbornpigl	et	s	vermin_and_bi…	-458	2.79e- 2	still…	stil…	vermi…	verm…
7	70	AstroV			SapoV	458	2.14e- 2	AstroV	Astr…	SapoV	SapoV
7	71	numberpiglets	pe	rpen	purchase_of_b…	458	3.21e- 2	numbe…	numb…	purch…	of_b…
7	72	sowsperfarrow	in	gunit	Capnocytophag…	-457	2.47e- 2	sows	sows…	Capno…	Capn…
7	73	semen			emptytranspor…	-457	2.47e- 2	semen	semen	sows	empt…
7	74	mortalitynurs	er	y	verminproblem	457	2.84e- 2	nurse…	mort…	vermi…	verm…
7	75	transportedpi	gl	ets	petsaccesstab…	-457	2.17e- 2	trans…	tran…	petsa…	pets…
7	76	transportvehi	cl	esat100m	enclosedbyfen…	-457	2.17e- 2	trans…	tran…	enclo…	encl…
7	77	pigdelivery			washinghandsb…	457	4.94e- 2	pigde…	pigd…	washi…	wash…
7	78	nurseryallina	ll	out	farmspecificc…	457	2.18e- 2	nurse…	nurs…	farms…	farm…
7	79	protectionver	mi	ncarcasstorage	passthroughst…	-457	2.18e- 2	prote…	prot…	passt…	pass…
7	80	differentorig	in		crossfosterin…	-456	4.95e- 2	diffe…	diff…	cross…	cros…
7	81	farmoriign			hygienogram	-456	4.95e- 2	farmo…	farm…	hygie…	hygi…
7	82	farmoriign			renderingcomp…	456	4.95e- 2	farmo…	farm…	rende…	rend…
7	83	farmoriign			wildboarswith…	456	4.95e- 2	farmo…	farm…	boars	wild…
7	84	sowPRRSVvacci	n		birdsaccess	456	2.86e- 2	sowPR…	sowP…	birds…	bird…
7	85	feedsuppliera	cc	essstables	feedwater_and…	-456	2.20e- 2	feeds…	feed…	feedw…	feed…
7	86	swIAV_positiv	it	y_TBS	sneezing_index	456	2.20e- 2	swIAV…	swIA…	sneez…	snee…
7	87	hygienecriter	ia		notifypresenc…	456	2.89e- 2	hygie…	hygi…	notif…	noti…
7	88	qualitycheckd	ri	nkingwateroutlets	RVA	455	2.22e- 2	quali…	qual…	RVA	RVA
7	89	boars			transportedpi…	455	2.90e- 2	boars	boars	trans…	tran…
7	90	replacementra	te		Bifidobacteri…	455	2.91e- 2	repla…	repl…	Bifid…	Bifi…
7	91	emptytranspor	tv	ehiclesows	Lactobacillus…	455	2.22e- 2	sows	empt…	Lacto…	Lact…
7	92	Actinobacillu	ss	p	Clostridiumsp	455	2.23e- 2	Actin…	Acti…	Clost…	Clos…
7	93	people			visitingdisea…	-455	2.23e- 2	people	peop…	visit…	visi…
7	94	hygienogram			Total	455	2.23e- 2	hygie…	hygi…	Total	Total
7	95	Escherichiasp			Myroidessp	455	2.23e- 2	Esche…	Esch…	Myroi…	Myro…
7	96	batchespersow			measuresforin…	455	2.93e- 2	batch…	batc…	measu…	meas…
7	97	Lactobacillus	sp		Bergeyellasp	-455	2.24e- 2	Lacto…	Lact…	Berge…	Berg…
7	98	cleanedtransp	or	tvehiclepiglets	visitors_and_…	455	3.84e- 2	clean…	clea…	visit…	visi…
7	99	injectionneed	le	s	Blautiasp	-455	2.24e- 2	injec…	inje…	Blaut…	Blau…
8	0	hosesremovals	ta	yatfarm	protectionver…	455	2.56e- 2	hoses…	hose…	prote…	prot…
8	1	sowPRRSVvacci	n		Paraburkholde…	-454	2.94e- 2	sowPR…	sowP…	Parab…	Para…
8	2	coughing_inde	x		Clinical_sign…	454	2.25e- 2	cough…	coug…	Clini…	Clin…
8	3	transportedpi	gl	ets	protocolclean…	454	2.25e- 2	trans…	tran…	proto…	prot…
8	4	pigfreeperiod			cleananddirty…	454	2.25e- 2	pigfr…	pigf…	hygie…	clea…
8	5	cleananddirty	se	paratedinhygienelock	enclosedbyfen…	454	2.25e- 2	hygie…	clea…	enclo…	encl…
8	6	teturnoestrus			injectionneed…	454	2.58e- 2	tetur…	tetu…	injec…	inje…
8	7	APPvaccin			RVC	454	2.96e- 2	APPva…	APPv…	RVC	RVC
8	8	nursery			washinghandsb…	454	3.39e- 2	nurse…	nurs…	washi…	wash…
8	9	vermin_and_bi	rd	_control	RVC	-454	2.27e- 2	vermi…	verm…	RVC	RVC
8	10	manureremoved			injectionsyri…	-454	2.59e- 2	manur…	manu…	injec…	inje…
8	11	sowswashed			feedsuppliera…	-454	2.27e- 2	sows	sows…	feeds…	feed…
8	12	PHEV			Aeromonassp	454	2.27e- 2	PHEV	PHEV	Aerom…	Aero…
8	13	Acinetobacter	sp		Staphylococcu…	454	2.27e- 2	Acine…	Acin…	Staph…	Stap…
8	14	respiratorysi	gn	s	Paraburkholde…	-453	2.28e- 2	respi…	resp…	Parab…	Para…
8	15	dedicatedcarc	as	storageplace	Paraburkholde…	-453	2.28e- 2	dedic…	dedi…	Parab…	Para…
8	16	sanitarybreak	nu	rsery	dirtyareacarc…	-453	3.41e- 2	nurse…	sani…	dirty…	dirt…
8	17	injectionsyri	ng	es	genome_copy_e…	-453	2.29e- 2	injec…	inje…	genom…	geno…
8	18	swIAV_positiv	it	y_TBS	Actinomycessp	453	2.29e- 2	swIAV…	swIA…	Actin…	Acti…
8	19	lenghtsanitar	yb	reak	Corynebacteri…	-453	2.30e- 2	lengh…	leng…	Coryn…	Cory…
8	20	transportvehi	cl	esat100m	RVH	-453	2.30e- 2	trans…	tran…	RVH	RVH
8	21	sanitarybreak	lo	ngenough	transport_of_…	453	2.30e- 2	sanit…	sani…	trans…	tran…
8	22	sowsperfarrow	in	gunit	external_bios…	453	2.63e- 2	sows	sows…	exter…	exte…
8	23	cleanedtransp	or	tvehiclepiglets	PPV	-453	3.93e- 2	clean…	clea…	PPV	PPV
8	24	protocolclean	in	gdisenfection	measures_betw…	453	2.31e- 2	proto…	prot…	measu…	meas…
8	25	Psychrobacter	sp		Aeromonassp	453	2.31e- 2	Psych…	Psyc…	Aerom…	Aero…
8	26	cleaningcorri	do	rsloadingdock	Chlamydiasp	-453	2.31e- 2	clean…	clea…	Chlam…	Chla…
8	27	separatehygie	ne	lock	Corynebacteri…	452	2.31e- 2	separ…	sepa…	Coryn…	Cory…
8	28	nurseryallina	ll	out	pigletsPCV2va…	452	3.02e- 2	nurse…	nurs…	pigle…	pigl…
8	29	sucklingperio	d		PPV7	452	2.32e- 2	suckl…	suck…	PPV7	PPV7
8	30	olderpigletsm	ix	edithyounger	returntostabl…	452	2.32e- 2	older…	olde…	retur…	retu…
8	31	returntostabl	es		birdsaccess	452	2.32e- 2	retur…	retu…	birds…	bird…
8	32	notifypresenc	eb	eforeentrance	washinghandsb…	452	2.32e- 2	notif…	noti…	washi…	wash…
8	33	cooledcarcass	to	rage	Coprococcussp	452	2.33e- 2	coole…	cool…	Copro…	Copr…
8	34	sneezing_inde	x		Paraburkholde…	-452	2.33e- 2	sneez…	snee…	Parab…	Para…
8	35	cleanedtransp	or	tvehiclepiglets	hygienelockfo…	452	3.97e- 2	clean…	clea…	hygie…	hygi…
8	36	cleanedtransp	or	tvehiclepiglets	otherpigfarms…	-452	3.97e- 2	clean…	clea…	other…	othe…
8	37	emptytranspor	tv	ehiclesows	otherpigfarms…	-452	2.33e- 2	sows	empt…	other…	othe…
8	38	hygienelockfo	rv	isitors	external_bios…	451	2.35e- 2	hygie…	hygi…	exter…	exte…
8	39	cleaningcorri	do	rsloadingdock	cleanedtransp…	451	4.00e- 2	clean…	clea…	clean…	clea…
8	40	RVB			Clostridiumsp	451	2.35e- 2	RVB	RVB	Clost…	Clos…
8	41	Mesomycoplasm	as	p	Paraburkholde…	-451	2.35e- 2	Mesom…	Meso…	Parab…	Para…
8	42	mortalitynurs	er	y	PHEV	-451	3.06e- 2	nurse…	mort…	PHEV	PHEV
8	43	people			crossfosterin…	451	2.36e- 2	people	peop…	cross…	cros…
8	44	genome_copy_e	qu	ivalents_swIAV_TBS	Actinomycessp	451	2.36e- 2	genom…	geno…	Actin…	Acti…
8	45	farmtype			sows	-451	2.37e- 2	farmt…	farm…	sows	sows
8	46	stillbornpigl	et	s	feedsuppliera…	451	3.08e- 2	still…	stil…	feeds…	feed…
8	47	farmtype			batchinterval	451	2.37e- 2	farmt…	farm…	batch…	batc…
8	48	stagescleanin	ga	nddisinfeting	Total	451	2.37e- 2	stage…	stag…	Total	Total
8	49	durationnurse	ry		Capnocytophag…	-451	3.10e- 2	nurse…	dura…	Capno…	Capn…
8	50	crossfosterin	gm	orethanonce	maxstockdensi…	450	2.38e- 2	cross…	cros…	maxst…	maxs…
8	51	batchespersow			measures_betw…	450	3.10e- 2	batch…	batc…	measu…	meas…
8	52	driverfarmclo	th	s	Prevotellasp	450	2.39e- 2	drive…	driv…	Prevo…	Prev…
8	53	cooledcarcass	to	rage	sneezing_index	-450	2.39e- 2	coole…	cool…	sneez…	snee…
8	54	Cq_RT.qPCR_sw	IA	V_NS	PCMV	450	2.40e- 2	Cq_RT…	Cq_R…	PCMV	PCMV
8	55	manureremoved			Capnocytophag…	-450	2.74e- 2	manur…	manu…	Capno…	Capn…
8	56	manureremoved			hygienelockfo…	450	2.75e- 2	manur…	manu…	hygie…	hygi…
8	57	Treponemasp			Corynebacteri…	450	2.42e- 2	Trepo…	Trep…	Coryn…	Cory…
8	58	replacementin	je	ctionneedle	Chlamydiasp	-449	2.43e- 2	repla…	repl…	Chlam…	Chla…
8	59	weanedpiglets			sowswashed	449	3.60e- 2	weane…	wean…	sows	sows…
8	60	sanitarybreak	nu	rsery	EnteroV	-449	3.61e- 2	nurse…	sani…	Enter…	Ente…
8	61	pigletmanipul	at	ion	external_bios…	-449	2.44e- 2	pigle…	pigl…	exter…	exte…
8	62	SowPCV2vaccin			PCMV	449	3.17e- 2	SowPC…	SowP…	PCMV	PCMV
8	63	Cq_RT.qPCR_sw	IA	V_NS	Bifidobacteri…	-449	2.44e- 2	Cq_RT…	Cq_R…	Bifid…	Bifi…
8	64	genome_copy_e	qu	ivalents_swIAV_NS	Coprococcussp	-449	2.44e- 2	genom…	geno…	Copro…	Copr…
8	65	bathbootwashi	ng		EnteroV	449	2.45e- 2	bathb…	bath…	Enter…	Ente…
8	66	bathbootwashi	ng		disinfectionb…	449	2.45e- 2	bathb…	bath…	disin…	disi…
8	67	experience			cleanedtransp…	-448	4.14e- 2	exper…	expe…	clean…	clea…
8	68	pigsloadedsep	ar	ateloadingdeck	PIV	448	2.46e- 2	pigsl…	pigs…	PIV	PIV
8	69	PPV			Porphyromonas…	448	2.47e- 2	PPV	PPV	Porph…	Porp…
8	70	olderpigletsm	ix	edithyounger	APP	448	2.47e- 2	older…	olde…	APP	APP
8	71	Cq_RT.qPCR_sw	IA	V_TBS	APP	448	2.48e- 2	Cq_RT…	Cq_R…	APP	APP
8	72	boars			cleaningcorri…	448	3.21e- 2	boars	boars	clean…	clea…
8	73	APPvaccin			Lactobacillus…	448	3.22e- 2	APPva…	APPv…	Lacto…	Lact…
8	74	people			PPV7	-447	2.50e- 2	people	peop…	PPV7	PPV7
8	75	visitingdisea	se	d	Wielerellasp	447	2.50e- 2	visit…	visi…	Wiele…	Wiel…
8	76	RVC			Bifidobacteri…	447	2.50e- 2	RVC	RVC	Bifid…	Bifi…
8	77	pigletPRRSVva	cc	in	external_bios…	-447	3.25e- 2	pigle…	pigl…	exter…	exte…
8	78	feedorigin			qualitycheckd…	-447	2.51e- 2	feedo…	feed…	quali…	qual…
8	79	boars			batchinterval	-447	3.25e- 2	boars	boars	batch…	batc…
8	80	treatmentmate	ri	alscleaned	sanitarybreak…	-447	3.71e- 2	treat…	trea…	nurse…	sani…
8	81	PigletMhyovac	ci	n	sanitarybreak…	447	3.71e- 2	Pigle…	Pigl…	nurse…	sani…
8	82	sanitarybreak	nu	rsery	transportvehi…	447	3.71e- 2	nurse…	sani…	trans…	tran…
8	83	sucklingperio	d		purchase_of_b…	-447	2.52e- 2	suckl…	suck…	purch…	of_b…
8	84	qualitycheckd	ri	nkingwateroutlets	Treponemasp	-446	2.53e- 2	quali…	qual…	Trepo…	Trep…
8	85	Total			PicobirnaV	446	2.55e- 2	Total	Total	Picob…	Pico…
8	86	swIAV_positiv	it	y_TBS	Cq_RT.qPCR_sw…	446	2.55e- 2	swIAV…	swIA…	Cq_RT…	Cq_R…
8	87	compartmentsp	ec	ificclothingshoes	Faecalibacter…	-446	2.55e- 2	compa…	comp…	Faeca…	Faec…
8	88	numberpiglets	pe	rpen	Capnocytophag…	-446	3.76e- 2	numbe…	numb…	Capno…	Capn…
8	89	weanedpiglets			PCMV	446	3.76e- 2	weane…	wean…	PCMV	PCMV
8	90	weanedpiglets			SowPCV2vaccin	445	3.78e- 2	weane…	wean…	SowPC…	SowP…
8	91	crossfosterin	ga	fter4days	pigsloadedsep…	-445	2.57e- 2	cross…	cros…	pigsl…	pigs…
8	92	allworkersper	fo	rmmeasures	equipmentanim…	445	2.57e- 2	allwo…	allw…	equip…	equi…
8	93	cleaningcorri	do	rsloadingdock	cleaning_and_…	445	2.57e- 2	clean…	clea…	clean…	clea…
8	94	Cq_RT.qPCR_sw	IA	V_TBS	Psychrobacter…	-445	2.58e- 2	Cq_RT…	Cq_R…	Psych…	Psyc…
8	95	genome_copy_e	qu	ivalents_swIAV_TBS	Psychrobacter…	-445	2.58e- 2	genom…	geno…	Psych…	Psyc…
8	96	injectionsyri	ng	es	swIAVV	-445	2.58e- 2	injec…	inje…	swIAVV	swIA…
8	97	qualitycheckd	ri	nkingwateroutlets	Pasteurellasp	-445	2.58e- 2	quali…	qual…	Paste…	Past…
8	98	transportvehi	cl	esat100m	Pasteurellasp	445	2.58e- 2	trans…	tran…	Paste…	Past…
8	99	notifypresenc	eb	eforeentrance	internal_bios…	445	2.58e- 2	notif…	noti…	inter…	inte…
9	0	sucklingperio	d		Campylobacter…	445	2.58e- 2	suckl…	suck…	Campy…	Camp…
9	1	protectionver	mi	ncarcasstorage	Campylobacter…	-445	2.59e- 2	prote…	prot…	Campy…	Camp…
9	2	oldestbuildin	g		location_of_t…	-444	3.83e- 2	oldes…	olde…	locat…	loca…
9	3	pigletPRRSVva	cc	in	qualitycheckd…	-444	3.38e- 2	pigle…	pigl…	quali…	qual…
9	4	pigletPRRSVva	cc	in	petsaccesstab…	444	3.38e- 2	pigle…	pigl…	petsa…	pets…
9	5	genome_copy_e	qu	ivalents_swIAV_NS	Bergeyellasp	444	2.62e- 2	genom…	geno…	Berge…	Berg…
9	6	pigletmanipul	at	ion	coughing_index	-444	2.62e- 2	pigle…	pigl…	cough…	coug…
9	7	boars			crossfosterin…	444	3.39e- 2	boars	boars	cross…	cros…
9	8	weanedpiglets			Faecalibacter…	444	3.87e- 2	weane…	wean…	Faeca…	Faec…
9	9	sowsallinallo	ut		Bacteroidessp	-443	2.64e- 2	sows	sows…	Bacte…	Bact…
9	10	cleaningafter	ea	chproductioncycle	Bacteroidessp	-443	2.64e- 2	clean…	clea…	Bacte…	Bact…
9	11	rodencontrolp	ro	gram	Bacteroidessp	-443	2.64e- 2	roden…	rode…	Bacte…	Bact…
9	12	oldestbuildin	g		Bacteroidessp	-443	3.88e- 2	oldes…	olde…	Bacte…	Bact…
9	13	manureotherfa	rm	sspreadfarmlands	farmworkfromy…	-443	2.65e- 2	manur…	manu…	farmw…	farm…
9	14	densitypigs			Bergeyellasp	-443	2.66e- 2	densi…	dens…	Berge…	Berg…
9	15	Pseudomonassp			Psychrobacter…	443	2.66e- 2	Pseud…	Pseu…	Psych…	Psyc…
9	16	sanitarybreak	nu	rsery	Proteussp	443	3.90e- 2	nurse…	sani…	Prote…	Prot…
9	17	farmworkfromy	ou	ngtoolder	PPV7	-443	2.66e- 2	farmw…	farm…	PPV7	PPV7
9	18	notifypresenc	eb	eforeentrance	Corynebacteri…	443	2.67e- 2	notif…	noti…	Coryn…	Cory…
9	19	crossfosterin	ga	fter4days	internal_bios…	-443	2.67e- 2	cross…	cros…	inter…	inte…
9	20	boars			ToroV	442	3.45e- 2	boars	boars	ToroV	ToroV
9	21	allworkersper	fo	rmmeasures	external_bios…	442	2.68e- 2	allwo…	allw…	exter…	exte…
9	22	feedingcompan	y		Pseudomonassp	442	2.68e- 2	feedi…	feed…	Pseud…	Pseu…
9	23	nurserysepara	te		birdsaccess	442	2.68e- 2	nurse…	nurs…	birds…	bird…
9	24	boars			location_of_t…	442	3.46e- 2	boars	boars	locat…	loca…
9	25	lenghtsanitar	yb	reak	colouredmater…	-442	2.69e- 2	lengh…	leng…	colou…	colo…
9	26	pigletsPCV2va	cc	in	Glaesserellasp	-442	3.47e- 2	pigle…	pigl…	Glaes…	Glae…
9	27	qualitycheckd	ri	nkingwatersource	SapoV	-442	2.71e- 2	quali…	qual…	SapoV	SapoV
9	28	APPvaccin			birdsaccess	442	3.49e- 2	APPva…	APPv…	birds…	bird…
9	29	lifebornpigle	ts		lenghtsanitar…	-441	3.50e- 2	lifeb…	life…	lengh…	leng…
9	30	olderpigletsm	ix	edithyounger	SowPCV2vaccin	-441	3.50e- 2	older…	olde…	SowPC…	SowP…
9	31	SowPCV2vaccin			equipmentanim…	441	3.50e- 2	SowPC…	SowP…	equip…	equi…
9	32	oldestbuildin	g		SapeloV	-441	3.98e- 2	oldes…	olde…	Sapel…	Sape…
9	33	glovescarcass	ma	nipilation	Lactobacillus…	-441	2.73e- 2	glove…	glov…	Lacto…	Lact…
9	34	sows			ToroV	441	2.73e- 2	sows	sows	ToroV	ToroV
9	35	passthroughst	ab	lesentry	PIV	441	2.73e- 2	passt…	pass…	PIV	PIV
9	36	returntostabl	es		EnteroV	441	2.73e- 2	retur…	retu…	Enter…	Ente…
9	37	pigdrivingboa	rd	easytocleanregularly	replacementin…	441	2.74e- 2	pigdr…	pigd…	repla…	repl…
9	38	ToroV			PRRSV	-441	2.75e- 2	ToroV	ToroV	PRRSV	PRRSV
9	39	Actinobacillu	ss	p	Bacteroidessp	-441	2.75e- 2	Actin…	Acti…	Bacte…	Bact…
9	40	feedsuppliera	cc	essstables	disease_manag…	-441	2.75e- 2	feeds…	feed…	disea…	dise…
9	41	notifypresenc	eb	eforeentrance	disease_manag…	441	2.75e- 2	notif…	noti…	disea…	dise…
9	42	semen			Coprococcussp	-441	3.11e- 2	semen	semen	Copro…	Copr…
9	43	hygienecriter	ia		Total	441	3.53e- 2	hygie…	hygi…	Total	Total
9	44	sows			Lactobacillus…	441	2.75e- 2	sows	sows	Lacto…	Lact…
9	45	pigletmanipul	at	ion	farmspecificc…	-441	2.75e- 2	pigle…	pigl…	farms…	farm…
9	46	PigletMhyovac	ci	n	disease_manag…	-440	3.54e- 2	Pigle…	Pigl…	disea…	dise…
9	47	Clostridiumsp			Bifidobacteri…	440	2.76e- 2	Clost…	Clos…	Bifid…	Bifi…
9	48	lifebornpigle	ts		SowMhyovaccin	440	3.54e- 2	lifeb…	life…	SowMh…	SowM…
9	49	maxstockdensi	ty		scrapiestreat…	440	3.56e- 2	maxst…	maxs…	scrap…	scra…
9	50	experience			injectionneed…	440	2.78e- 2	exper…	expe…	injec…	inje…
9	51	sowPRRSVvacci	n		EnteroV	-440	3.57e- 2	sowPR…	sowP…	Enter…	Ente…
9	52	disease_manag	em	ent	Total	440	2.79e- 2	disea…	dise…	Total	Total
9	53	nursery			SowMhyovaccin	439	4.07e- 2	nurse…	nurs…	SowMh…	SowM…
9	54	pigletPRRSVva	cc	in	transportedpi…	-439	3.60e- 2	pigle…	pigl…	trans…	tran…
9	55	pigletPRRSVva	cc	in	enclosedbyfen…	-439	3.60e- 2	pigle…	pigl…	enclo…	encl…
9	56	Moraxellasp			Rothiasp	439	2.80e- 2	Morax…	Mora…	Rothi…	Roth…
9	57	manureotherfa	rm	sspreadfarmlands	Meta_swIAV_Pos	439	2.83e- 2	manur…	manu…	Meta_…	Meta…
9	58	protectionver	mi	ncarcasstorage	Treponemasp	-439	2.83e- 2	prote…	prot…	Trepo…	Trep…
9	59	passthroughst	ab	lesentry	PHEV	439	2.83e- 2	passt…	pass…	PHEV	PHEV
9	60	PigletMhyovac	ci	n	feedorigin	438	3.64e- 2	Pigle…	Pigl…	feedo…	feed…
9	61	farrowing_and	_s	uckling_period	PPV2	-438	2.84e- 2	farro…	farr…	PPV2	PPV2
9	62	enclosedbyfen	ce	s	genome_copy_e…	438	2.84e- 2	enclo…	encl…	genom…	geno…
9	63	people			PRRSV	-438	2.84e- 2	people	peop…	PRRSV	PRRSV
9	64	visitingdisea	se	d	KobuV	-438	2.85e- 2	visit…	visi…	KobuV	KobuV
9	65	pigletPRRSVva	cc	in	Actinobacillu…	438	3.65e- 2	pigle…	pigl…	Actin…	Acti…
9	66	cleanedtransp	or	tvehiclesows	genome_copy_e…	-438	2.87e- 2	sows	clea…	genom…	geno…
9	67	batchinterval			PPV7	437	2.88e- 2	batch…	batc…	PPV7	PPV7
9	68	sanitarybreak	nu	rsery	Escherichiasp	437	4.19e- 2	nurse…	sani…	Esche…	Esch…
9	69	people			protocolclean…	437	2.89e- 2	people	peop…	proto…	prot…
9	70	boars			equipmentanim…	437	3.71e- 2	boars	boars	equip…	equi…
9	71	lifebornpigle	ts		PRRSV	437	3.72e- 2	lifeb…	life…	PRRSV	PRRSV
9	72	sanitarybreak	nu	rsery	Glaesserellasp	-436	4.24e- 2	nurse…	sani…	Glaes…	Glae…
9	73	replacementra	te		external_bios…	436	3.75e- 2	repla…	repl…	exter…	exte…
9	74	emptytranspor	tv	ehiclesows	densitypigs	-436	2.93e- 2	sows	empt…	densi…	dens…
9	75	lenghtsanitar	yb	reak	measures_betw…	-436	2.94e- 2	lengh…	leng…	measu…	meas…
9	76	Cq_RT.qPCR_sw	IA	V_TBS	swIAV_positiv…	436	2.94e- 2	Cq_RT…	Cq_R…	swIAV…	swIA…
9	77	maxstockdensi	ty		stagescleanin…	-436	2.94e- 2	maxst…	maxs…	stage…	stag…
9	78	oldestbuildin	g		Pantoeasp	-436	4.26e- 2	oldes…	olde…	Panto…	Pant…
9	79	manureotherfa	rm	sspreadfarmlands	PicobirnaV	-436	2.94e- 2	manur…	manu…	Picob…	Pico…
9	80	Cq_RT.qPCR_sw	IA	V_NS	PPV2	436	2.95e- 2	Cq_RT…	Cq_R…	PPV2	PPV2
9	81	Mesomycoplasm	as	p	Corynebacteri…	-436	2.95e- 2	Mesom…	Meso…	Coryn…	Cory…
9	82	islationdisea	se	s	farrowing_and…	435	2.96e- 2	islat…	isla…	farro…	farr…
9	83	manureotherfa	rm	sspreadfarmlands	injectionsyri…	-435	2.96e- 2	manur…	manu…	injec…	inje…
9	84	diseasestatus	ev	aluation	PPV7	-435	2.97e- 2	disea…	dise…	PPV7	PPV7
9	85	newestbuildin	g		sneezing_index	435	4.86e- 2	newes…	newe…	sneez…	snee…
9	86	location_of_t	he	_farm	RVA	435	2.97e- 2	locat…	loca…	RVA	RVA
9	87	SowMhyovaccin			glovescarcass…	-435	3.80e- 2	SowMh…	SowM…	glove…	glov…
9	88	swIAVV			Actinomycessp	435	2.97e- 2	swIAVV	swIA…	Actin…	Acti…
9	89	Total			Lactobacillus…	435	2.97e- 2	Total	Total	Lacto…	Lact…
9	90	emptytranspor	tv	ehiclesows	location_of_t…	435	2.98e- 2	sows	empt…	locat…	loca…
9	91	PHEV			Pantoeasp	-435	2.99e- 2	PHEV	PHEV	Panto…	Pant…
9	92	oldestbuildin	g		Cq_RT.qPCR_sw…	435	4.33e- 2	oldes…	olde…	Cq_RT…	Cq_R…
9	93	transport_of_	an	imalsremoval_of_carcasses_and_manure	PicobirnaV	-434	3.00e- 2	trans…	tran…	Picob…	Pico…
9	94	nurseryallina	ll	out	Proteussp	-434	3.00e- 2	nurse…	nurs…	Prote…	Prot…
9	95	nurseryallina	ll	out	Myroidessp	-434	3.00e- 2	nurse…	nurs…	Myroi…	Myro…
9	96	driverfarmclo	th	s	Escherichiasp	434	3.00e- 2	drive…	driv…	Esche…	Esch…
9	97	farmspecificc	lo	ths	Proteussp	-434	3.00e- 2	farms…	farm…	Prote…	Prot…
9	98	farmspecificc	lo	ths	Myroidessp	-434	3.00e- 2	farms…	farm…	Myroi…	Myro…
9	99	APPvaccin			Moraxellasp	434	3.84e- 2	APPva…	APPv…	Morax…	Mora…
10	0	sucklingperio	d		genome_copy_e…	-434	3.01e- 2	suckl…	suck…	genom…	geno…
10	1	experience			transportedpi…	-434	3.01e- 2	exper…	expe…	trans…	tran…
10	2	driverfarmclo	th	s	Faecalibacter…	434	3.01e- 2	drive…	driv…	Faeca…	Faec…
10	3	hygienogram			measures_betw…	434	3.01e- 2	hygie…	hygi…	measu…	meas…
10	4	boars			stagescleanin…	434	3.86e- 2	boars	boars	stage…	stag…
10	5	boars			qualitycheckd…	434	3.86e- 2	boars	boars	quali…	qual…
10	6	feedwater_and	_e	quipment_supply	location_of_t…	434	3.02e- 2	feedw…	feed…	locat…	loca…
10	7	purchase			transportsows	-434	3.04e- 2	purch…	purc…	sows	tran…
10	8	visitingdisea	se	d	glovescarcass…	433	3.05e- 2	visit…	visi…	glove…	glov…
10	9	transportedpi	gl	ets	PPV7	-433	3.05e- 2	trans…	tran…	PPV7	PPV7
10	10	sowsperfarrow	in	gunit	Aeromonassp	-433	3.46e- 2	sows	sows…	Aerom…	Aero…
10	11	petsaccesstab	le	s	Mesomycoplasm…	-432	3.08e- 2	petsa…	pets…	Mesom…	Meso…
10	12	teturnoestrus			swIAV_positiv…	-432	3.48e- 2	tetur…	tetu…	swIAV…	swIA…
10	13	twobladesands	ma	llbox	AstroV	-432	3.09e- 2	twobl…	twob…	AstroV	Astr…
10	14	transportvehi	cl	esat100m	Glaesserellasp	-432	3.09e- 2	trans…	tran…	Glaes…	Glae…
10	15	feedsuppliera	cc	essstables	PPV7	432	3.09e- 2	feeds…	feed…	PPV7	PPV7
10	16	stillbornpigl	et	s	diseasestatus…	-432	3.95e- 2	still…	stil…	disea…	dise…
10	17	compartmentsp	ec	ificclothingshoes	PPV	432	3.10e- 2	compa…	comp…	PPV	PPV
10	18	densitypigs			RVA	-432	3.10e- 2	densi…	dens…	RVA	RVA
10	19	hygienogram			external_bios…	432	3.11e- 2	hygie…	hygi…	exter…	exte…
10	20	SapeloV			Coprococcussp	432	3.11e- 2	Sapel…	Sape…	Copro…	Copr…
10	21	birdsaccess			RVC	432	3.12e- 2	birds…	bird…	RVC	RVC
10	22	olderpigletsm	ix	edithyounger	genome_copy_e…	-432	3.12e- 2	older…	olde…	genom…	geno…
10	23	location_of_t	he	_farm	Total	432	3.12e- 2	locat…	loca…	Total	Total
10	24	mortalitynurs	er	y	RVC	431	3.98e- 2	nurse…	mort…	RVC	RVC
10	25	lenghtsanitar	yb	reak	Faecalibacter…	-431	3.13e- 2	lengh…	leng…	Faeca…	Faec…
10	26	batchespersow			Moraxellasp	431	3.99e- 2	batch…	batc…	Morax…	Mora…
10	27	diseasestatus	ev	aluation	qualitycheckd…	431	3.16e- 2	disea…	dise…	quali…	qual…
10	28	diseasestatus	ev	aluation	notifypresenc…	431	3.16e- 2	disea…	dise…	notif…	noti…
10	29	islationdisea	se	s	feedsuppliera…	-431	3.16e- 2	islat…	isla…	feeds…	feed…
10	30	islationdisea	se	s	notifypresenc…	431	3.16e- 2	islat…	isla…	notif…	noti…
10	31	feedsuppliera	cc	essstables	wildboarswith…	-431	3.16e- 2	feeds…	feed…	boars	wild…
10	32	feedsuppliera	cc	essstables	farmworkfromy…	-431	3.16e- 2	feeds…	feed…	farmw…	farm…
10	33	notifypresenc	eb	eforeentrance	wildboarswith…	431	3.16e- 2	notif…	noti…	boars	wild…
10	34	notifypresenc	eb	eforeentrance	farmworkfromy…	431	3.16e- 2	notif…	noti…	farmw…	farm…
10	35	hygienogram			RVC	-431	3.16e- 2	hygie…	hygi…	RVC	RVC
10	36	sows			crossfosterin…	430	3.17e- 2	sows	sows	cross…	cros…
10	37	purchase			BocaPV	-430	3.18e- 2	purch…	purc…	BocaPV	Boca…
10	38	Coprococcussp			Bifidobacteri…	430	3.18e- 2	Copro…	Copr…	Bifid…	Bifi…
10	39	nurseryallina	ll	out	swIAV_positiv…	430	3.20e- 2	nurse…	nurs…	swIAV…	swIA…
10	40	bathbootwashi	ng		Clinical_sign…	-430	3.20e- 2	bathb…	bath…	Clini…	Clin…
10	41	feedingcompan	y		farmspecificc…	430	3.20e- 2	feedi…	feed…	farms…	farm…
10	42	PIV			Neisseriasp	-430	3.20e- 2	PIV	PIV	Neiss…	Neis…
10	43	location_of_t	he	_farm	Wielerellasp	-430	3.20e- 2	locat…	loca…	Wiele…	Wiel…
10	44	people			glovescarcass…	-430	3.21e- 2	people	peop…	glove…	glov…
10	45	Clinical_sign	s_	group	Streptococcus…	430	3.21e- 2	Clini…	Clin…	Strep…	Stre…
10	46	transportvehi	cl	esat100m	feedwater_and…	-430	3.21e- 2	trans…	tran…	feedw…	feed…
10	47	people			Wielerellasp	-430	3.21e- 2	people	peop…	Wiele…	Wiel…
10	48	crossfosterin	ga	fter4days	Campylobacter…	430	3.21e- 2	cross…	cros…	Campy…	Camp…
10	49	nurseryallina	ll	out	Mesomycoplasm…	429	3.22e- 2	nurse…	nurs…	Mesom…	Meso…
10	50	driverfarmclo	th	s	Mesomycoplasm…	-429	3.22e- 2	drive…	driv…	Mesom…	Meso…
10	51	driverfarmclo	th	s	Lactobacillus…	429	3.22e- 2	drive…	driv…	Lacto…	Lact…
10	52	injectionsyri	ng	es	Corynebacteri…	429	3.22e- 2	injec…	inje…	Coryn…	Cory…
10	53	Capnocytophag	as	p	Actinomycessp	429	3.22e- 2	Capno…	Capn…	Actin…	Acti…
10	54	feedorigin			measuresforin…	-429	3.23e- 2	feedo…	feed…	measu…	meas…
10	55	gridsplacedon	ai	rinlets	Bordetellasp	-429	3.23e- 2	grids…	grid…	Borde…	Bord…
10	56	purchase			swIAVV	-429	3.23e- 2	purch…	purc…	swIAVV	swIA…
10	57	SowPCV2vaccin			SapeloV	-429	4.11e- 2	SowPC…	SowP…	Sapel…	Sape…
10	58	handswashedan	dc	leanedbetweenunits	coughing_index	429	3.24e- 2	hands…	hand…	cough…	coug…
10	59	sows			allworkersper…	429	3.24e- 2	sows	sows	allwo…	allw…
10	60	replacementra	te		sanitarybreak…	-429	4.12e- 2	repla…	repl…	sanit…	sani…
10	61	transportvehi	cl	esat100m	SapoV	429	3.26e- 2	trans…	tran…	SapoV	SapoV
10	62	crossfosterin	gm	orethanonce	disinfectionb…	428	3.26e- 2	cross…	cros…	disin…	disi…
10	63	crossfosterin	ga	fter4days	otherpigfarms…	-428	3.26e- 2	cross…	cros…	other…	othe…
10	64	injectionsyri	ng	es	ToroV	-428	3.27e- 2	injec…	inje…	ToroV	ToroV
10	65	SapoV			Myroidessp	428	3.27e- 2	SapoV	SapoV	Myroi…	Myro…
10	66	qualitycheckd	ri	nkingwateroutlets	disinfectionb…	428	3.29e- 2	quali…	qual…	disin…	disi…
10	67	petsaccesstab	le	s	disinfectionb…	-428	3.29e- 2	petsa…	pets…	disin…	disi…
10	68	crossfosterin	ga	fter4days	washinghandsb…	428	3.30e- 2	cross…	cros…	washi…	wash…
10	69	qualitycheckd	ri	nkingwateroutlets	Pseudomonassp	-428	3.30e- 2	quali…	qual…	Pseud…	Pseu…
10	70	qualitycheckd	ri	nkingwatersource	external_bios…	427	3.30e- 2	quali…	qual…	exter…	exte…
10	71	cleaningcorri	do	rsloadingdock	pigdrivingboa…	427	3.31e- 2	clean…	clea…	pigdr…	pigd…
10	72	transportvehi	cl	esat100m	genome_copy_e…	-427	3.33e- 2	trans…	tran…	genom…	geno…
10	73	pigletPRRSVva	cc	in	sanitarybreak…	427	4.75e- 2	pigle…	pigl…	nurse…	sani…
10	74	RVB			Paraburkholde…	427	3.33e- 2	RVB	RVB	Parab…	Para…
10	75	Pseudomonassp			Bergeyellasp	-427	3.33e- 2	Pseud…	Pseu…	Berge…	Berg…
10	76	Cq_RT.qPCR_sw	IA	V_NS	RVB	-427	3.34e- 2	Cq_RT…	Cq_R…	RVB	RVB
10	77	experience			enclosedbyfen…	-427	3.34e- 2	exper…	expe…	enclo…	encl…
10	78	sowPRRSVvacci	n		PicobirnaV	-427	4.23e- 2	sowPR…	sowP…	Picob…	Pico…
10	79	glovescarcass	ma	nipilation	visitors_and_…	-426	3.35e- 2	glove…	glov…	visit…	visi…
10	80	hosesremovals	ta	yatfarm	otherpigfarms…	-426	3.77e- 2	hoses…	hose…	other…	othe…
10	81	lifebornpigle	ts		emptytranspor…	-426	4.25e- 2	lifeb…	life…	sows	empt…
10	82	batchinterval			returntostabl…	-426	3.36e- 2	batch…	batc…	retur…	retu…
10	83	cooledcarcass	to	rage	cleaning_and_…	426	3.36e- 2	coole…	cool…	clean…	clea…
10	84	Faecalibacter	iu	msp	Actinomycessp	426	3.38e- 2	Faeca…	Faec…	Actin…	Acti…
10	85	hygienelockfo	rv	isitors	location_of_t…	426	3.39e- 2	hygie…	hygi…	locat…	loca…
10	86	sowPRRSVvacci	n		PPV7	426	4.29e- 2	sowPR…	sowP…	PPV7	PPV7
10	87	batchinterval			wildboarswith…	-426	3.39e- 2	batch…	batc…	boars	wild…
10	88	washinghandsb	ef	orentering	Total	426	3.40e- 2	washi…	wash…	Total	Total
10	89	weanedpiglets			crossfosterin…	425	4.85e- 2	weane…	wean…	cross…	cros…
10	90	protocolclean	in	gdisenfection	feedwater_and…	425	3.41e- 2	proto…	prot…	feedw…	feed…
10	91	teturnoestrus			Cq_RT.qPCR_sw…	-425	3.84e- 2	tetur…	tetu…	Cq_RT…	Cq_R…
10	92	coughing_inde	x		Bordetellasp	425	3.42e- 2	cough…	coug…	Borde…	Bord…
10	93	batchespersow			gridsplacedon…	425	4.32e- 2	batch…	batc…	grids…	grid…
10	94	nursery			Cq_RT.qPCR_sw…	425	4.87e- 2	nurse…	nurs…	Cq_RT…	Cq_R…
10	95	olderpigletsm	ix	edithyounger	Streptococcus…	-425	3.43e- 2	older…	olde…	Strep…	Stre…
10	96	durationnurse	ry		cleaningcorri…	-425	4.34e- 2	nurse…	dura…	clean…	clea…
10	97	EnteroV			Prevotellasp	425	3.44e- 2	Enter…	Ente…	Prevo…	Prev…
10	98	RVA			Glaesserellasp	425	3.44e- 2	RVA	RVA	Glaes…	Glae…
10	99	mortalitynurs	er	y	manureremoved	424	4.91e- 2	nurse…	mort…	manur…	manu…
11	0	compartmentsp	ec	ificclothingshoes	Chlamydiasp	-423	3.49e- 2	compa…	comp…	Chlam…	Chla…
11	1	Meta_swIAV_Po	s		RVH	423	3.50e- 2	Meta_…	Meta…	RVH	RVH
11	2	disinfectionb	at	hsbetweencompartments	Acinetobacter…	423	3.50e- 2	disin…	disi…	Acine…	Acin…
11	3	external_bios	ec	urity	PRRSV	-423	3.50e- 2	exter…	exte…	PRRSV	PRRSV
11	4	hygienogram			disease_manag…	423	3.51e- 2	hygie…	hygi…	disea…	dise…
11	5	glovescarcass	ma	nipilation	injectionsyri…	-423	3.51e- 2	glove…	glov…	injec…	inje…
11	6	nurseryallina	ll	out	Paraburkholde…	-423	3.51e- 2	nurse…	nurs…	Parab…	Para…
11	7	transportvehi	cl	esat100m	visitors_and_…	-423	3.52e- 2	trans…	tran…	visit…	visi…
11	8	transportvehi	cl	esat100m	measures_betw…	-423	3.52e- 2	trans…	tran…	measu…	meas…
11	9	pigletsPCV2va	cc	in	APP	-423	4.45e- 2	pigle…	pigl…	APP	APP
11	10	Pasteurellasp			Actinomycessp	423	3.53e- 2	Paste…	Past…	Actin…	Acti…
11	11	crossfosterin	gm	orethanonce	SowPCV2vaccin	423	4.46e- 2	cross…	cros…	SowPC…	SowP…
11	12	emptytranspor	tv	ehiclesows	gridsplacedon…	-423	3.53e- 2	sows	empt…	grids…	grid…
11	13	PHEV			Prevotellasp	-422	3.54e- 2	PHEV	PHEV	Prevo…	Prev…
11	14	PCMV			RVB	-422	3.55e- 2	PCMV	PCMV	RVB	RVB
11	15	PigletMhyovac	ci	n	pigletPRRSVva…	422	4.47e- 2	Pigle…	Pigl…	pigle…	pigl…
11	16	PigletMhyovac	ci	n	protocolclean…	-422	4.47e- 2	Pigle…	Pigl…	proto…	prot…
11	17	SowMhyovaccin			disinfectionb…	422	4.47e- 2	SowMh…	SowM…	disin…	disi…
11	18	pigletPRRSVva	cc	in	disinfectionb…	-422	4.47e- 2	pigle…	pigl…	disin…	disi…
11	19	injectionsyri	ng	es	Lactobacillus…	422	3.55e- 2	injec…	inje…	Lacto…	Lact…
11	20	boars			Pantoeasp	-422	4.48e- 2	boars	boars	Panto…	Pant…
11	21	sowPRRSVvacci	n		Myroidessp	-422	4.48e- 2	sowPR…	sowP…	Myroi…	Myro…
11	22	boars			qualitycheckd…	422	4.48e- 2	boars	boars	quali…	qual…
11	23	diseasestatus	ev	aluation	APPvaccin	-422	4.50e- 2	disea…	dise…	APPva…	APPv…
11	24	SowPCV2vaccin			qualitycheckd…	422	4.50e- 2	SowPC…	SowP…	quali…	qual…
11	25	feedingcompan	y		feedorigin	-422	3.58e- 2	feedi…	feed…	feedo…	feed…
11	26	treatmentmate	ri	alscleaned	colouredmater…	421	3.59e- 2	treat…	trea…	colou…	colo…
11	27	visitingdisea	se	d	pigsloadedsep…	421	3.59e- 2	visit…	visi…	pigsl…	pigs…
11	28	disease_manag	em	ent	Chlamydiasp	421	3.60e- 2	disea…	dise…	Chlam…	Chla…
11	29	cleaningcorri	do	rsloadingdock	Total	421	3.60e- 2	clean…	clea…	Total	Total
11	30	feedwater_and	_e	quipment_supply	Streptococcus…	421	3.62e- 2	feedw…	feed…	Strep…	Stre…
11	31	gridsplacedon	ai	rinlets	densitypigs	421	3.62e- 2	grids…	grid…	densi…	dens…
11	32	pigdrivingboa	rd	easytocleanregularly	Rothiasp	421	3.62e- 2	pigdr…	pigd…	Rothi…	Roth…
11	33	cleaningcorri	do	rsloadingdock	equipmentanim…	421	3.63e- 2	clean…	clea…	equip…	equi…
11	34	measures_betw	ee	n_compartmentsworking_lines_and_use_of_equipment	Faecalibacter…	421	3.63e- 2	measu…	meas…	Faeca…	Faec…
11	35	manureotherfa	rm	sspreadfarmlands	PRRSV	420	3.64e- 2	manur…	manu…	PRRSV	PRRSV
11	36	pigletPRRSVva	cc	in	Streptococcus…	-420	4.59e- 2	pigle…	pigl…	Strep…	Stre…
11	37	external_bios	ec	urity	purchase_of_b…	420	3.66e- 2	exter…	exte…	purch…	of_b…
11	38	diseasestatus	ev	aluation	Clostridiumsp	420	3.66e- 2	disea…	dise…	Clost…	Clos…
11	39	farmspecificc	lo	ths	Capnocytophag…	-420	3.67e- 2	farms…	farm…	Capno…	Capn…
11	40	handswashedan	dc	leanedbetweenunits	Prevotellasp	-420	3.67e- 2	hands…	hand…	Prevo…	Prev…
11	41	genome_copy_e	qu	ivalents_swIAV_TBS	Bergeyellasp	419	3.68e- 2	genom…	geno…	Berge…	Berg…
11	42	hygienogram			feedwater_and…	419	3.69e- 2	hygie…	hygi…	feedw…	feed…
11	43	hygienogram			protocolclean…	419	3.69e- 2	hygie…	hygi…	proto…	prot…
11	44	transportedpi	gl	ets	cooledcarcass…	419	3.69e- 2	trans…	tran…	coole…	cool…
11	45	external_bios	ec	urity	PPV7	-419	3.72e- 2	exter…	exte…	PPV7	PPV7
11	46	reproductived	is	orders	Bergeyellasp	419	3.72e- 2	repro…	repr…	Berge…	Berg…
11	47	Rothiasp			Campylobacter…	-419	3.73e- 2	Rothi…	Roth…	Campy…	Camp…
11	48	pigsloadedsep	ar	ateloadingdeck	Bordetellasp	-418	3.74e- 2	pigsl…	pigs…	Borde…	Bord…
11	49	pigletmanipul	at	ion	AstroV	-418	3.75e- 2	pigle…	pigl…	AstroV	Astr…
11	50	handswashedan	dc	leanedbetweenunits	Bergeyellasp	418	3.75e- 2	hands…	hand…	Berge…	Berg…
11	51	manureotherfa	rm	sspreadfarmlands	swIAVV	418	3.75e- 2	manur…	manu…	swIAVV	swIA…
11	52	crossfosterin	gm	orethanonce	Moraxellasp	418	3.76e- 2	cross…	cros…	Morax…	Mora…
11	53	cleanedtransp	or	tvehiclesows	farmworkfromy…	418	3.76e- 2	sows	clea…	farmw…	farm…
11	54	batchespersow			outsidefarmpa…	418	4.73e- 2	batch…	batc…	outsi…	outs…
11	55	treatmentmate	ri	alscleaned	swIAV_positiv…	418	3.78e- 2	treat…	trea…	swIAV…	swIA…
11	56	allworkersper	fo	rmmeasures	otherpigfarms…	-418	3.78e- 2	allwo…	allw…	other…	othe…
11	57	cooledcarcass	to	rage	Cq_RT.qPCR_sw…	-418	3.78e- 2	coole…	cool…	Cq_RT…	Cq_R…
11	58	verminproblem			SapeloV	-418	3.78e- 2	vermi…	verm…	Sapel…	Sape…
11	59	SowMhyovaccin			Actinomycessp	418	4.74e- 2	SowMh…	SowM…	Actin…	Acti…
11	60	cleananddirty	se	paratedinhygienelock	ToroV	417	3.79e- 2	hygie…	clea…	ToroV	ToroV
11	61	cleananddirty	se	paratedinhygienelock	Bifidobacteri…	417	3.79e- 2	hygie…	clea…	Bifid…	Bifi…
11	62	swIAV_positiv	it	y_TBS	Coprococcussp	-417	3.79e- 2	swIAV…	swIA…	Copro…	Copr…
11	63	feedingcompan	y		internal_bios…	417	3.79e- 2	feedi…	feed…	inter…	inte…
11	64	PIV			Prevotellasp	-417	3.79e- 2	PIV	PIV	Prevo…	Prev…
11	65	visitors_and_	fa	rmworkers	Moraxellasp	417	3.81e- 2	visit…	visi…	Morax…	Mora…
11	66	Bacteroidessp			Capnocytophag…	417	3.82e- 2	Bacte…	Bact…	Capno…	Capn…
11	67	returntostabl	es		equipmentanim…	-417	3.83e- 2	retur…	retu…	equip…	equi…
11	68	sowIAV			Wielerellasp	417	3.83e- 2	sowIAV	sowI…	Wiele…	Wiel…
11	69	measures_betw	ee	n_compartmentsworking_lines_and_use_of_equipment	Rothiasp	416	3.84e- 2	measu…	meas…	Rothi…	Roth…
11	70	cleananddirty	se	paratedinhygienelock	Lactobacillus…	416	3.84e- 2	hygie…	clea…	Lacto…	Lact…
11	71	outsidefarmpa	ce	dandclean	Neisseriasp	-416	3.84e- 2	outsi…	outs…	Neiss…	Neis…
11	72	stillbornpigl	et	s	lenghtsanitar…	416	4.81e- 2	still…	stil…	lengh…	leng…
11	73	sows			pigfreeperiod	416	3.84e- 2	sows	sows	pigfr…	pigf…
11	74	crossfosterin	gm	orethanonce	PPV2	416	3.85e- 2	cross…	cros…	PPV2	PPV2
11	75	feedsuppliera	cc	essstables	Wielerellasp	416	3.85e- 2	feeds…	feed…	Wiele…	Wiel…
11	76	separatehygie	ne	lock	Glaesserellasp	-416	3.86e- 2	separ…	sepa…	Glaes…	Glae…
11	77	diseasestatus	ev	aluation	PicobirnaV	416	3.86e- 2	disea…	dise…	Picob…	Pico…
11	78	maxstockdensi	ty		RVB	-416	3.86e- 2	maxst…	maxs…	RVB	RVB
11	79	purchase			islationdisea…	416	3.86e- 2	purch…	purc…	islat…	isla…
11	80	driverfarmclo	th	s	RVC	416	3.87e- 2	drive…	driv…	RVC	RVC
11	81	driverfarmclo	th	s	glovescarcass…	-416	3.87e- 2	drive…	driv…	glove…	glov…
11	82	allworkersper	fo	rmmeasures	Mesomycoplasm…	416	3.88e- 2	allwo…	allw…	Mesom…	Meso…
11	83	SowPCV2vaccin			measures_betw…	416	4.86e- 2	SowPC…	SowP…	measu…	meas…
11	84	sowsperfarrow	in	gunit	Moraxellasp	416	4.34e- 2	sows	sows…	Morax…	Mora…
11	85	manureotherfa	rm	sspreadfarmlands	Staphylococcu…	-416	3.88e- 2	manur…	manu…	Staph…	Stap…
11	86	RVB			Streptococcus…	-415	3.91e- 2	RVB	RVB	Strep…	Stre…
11	87	RVH			Actinomycessp	415	3.91e- 2	RVH	RVH	Actin…	Acti…
11	88	bathbootwashi	ng		Campylobacter…	-415	3.91e- 2	bathb…	bath…	Campy…	Camp…
11	89	sneezing_inde	x		RVB	-415	3.92e- 2	sneez…	snee…	RVB	RVB
11	90	nursery_unit			Pantoeasp	-415	3.92e- 2	nurse…	unit	Panto…	Pant…
11	91	equipmentanim	al	category	Rothiasp	415	3.93e- 2	equip…	equi…	Rothi…	Roth…
11	92	farrowing_and	_s	uckling_period	Total	415	3.94e- 2	farro…	farr…	Total	Total
11	93	cleaningcorri	do	rsloadingdock	nursery_unit	414	3.95e- 2	clean…	clea…	nurse…	unit
11	94	measures_betw	ee	n_compartmentsworking_lines_and_use_of_equipment	Prevotellasp	414	3.95e- 2	measu…	meas…	Prevo…	Prev…
11	95	dirtyareacarc	as	sstorage	Acinetobacter…	-414	3.95e- 2	dirty…	dirt…	Acine…	Acin…
11	96	olderpigletsm	ix	edithyounger	Total	-414	3.96e- 2	older…	olde…	Total	Total
11	97	cleananddirty	se	paratedinhygienelock	feedwater_and…	414	3.96e- 2	hygie…	clea…	feedw…	feed…
11	98	lifebornpigle	ts		Streptococcus…	414	4.97e- 2	lifeb…	life…	Strep…	Stre…
11	99	wildboarswith	in	10km	Moraxellasp	414	3.98e- 2	boars	wild…	Morax…	Mora…
12	0	densitypigs			Bordetellasp	-414	3.99e- 2	densi…	dens…	Borde…	Bord…
12	1	SapoV			Paraburkholde…	414	3.99e- 2	SapoV	SapoV	Parab…	Para…
12	2	notifypresenc	eb	eforeentrance	PPV7	-414	3.99e- 2	notif…	noti…	PPV7	PPV7
12	3	equipmentanim	al	category	Lactobacillus…	414	3.99e- 2	equip…	equi…	Lacto…	Lact…
12	4	SowPCV2vaccin			Prevotellasp	413	4.99e- 2	SowPC…	SowP…	Prevo…	Prev…
12	5	boars			cleananddirty…	413	5.00e- 2	boars	boars	hygie…	clea…
12	6	Proteussp			Myroidessp	413	4.01e- 2	Prote…	Prot…	Myroi…	Myro…
12	7	sowswashed			cleananddirty…	413	4.01e- 2	sows	sows…	hygie…	clea…
12	8	experience			separatehygie…	413	4.01e- 2	exper…	expe…	separ…	sepa…
12	9	coughing_inde	x		Wielerellasp	413	4.01e- 2	cough…	coug…	Wiele…	Wiel…
12	10	injectionsyri	ng	es	measures_betw…	413	4.02e- 2	injec…	inje…	measu…	meas…
12	11	visitingdisea	se	d	Bordetellasp	-413	4.02e- 2	visit…	visi…	Borde…	Bord…
12	12	swIAV_positiv	it	y_NS	Clostridiumsp	-412	4.04e- 2	swIAV…	swIA…	Clost…	Clos…
12	13	sows			Moraxellasp	412	4.05e- 2	sows	sows	Morax…	Mora…
12	14	feedsuppliera	cc	essstables	measures_betw…	-412	4.05e- 2	feeds…	feed…	measu…	meas…
12	15	qualitycheckd	ri	nkingwatersource	measures_betw…	412	4.05e- 2	quali…	qual…	measu…	meas…
12	16	replacementin	je	ctionneedle	Pseudomonassp	-412	4.05e- 2	repla…	repl…	Pseud…	Pseu…
12	17	people			enclosedbyfen…	412	4.05e- 2	people	peop…	enclo…	encl…
12	18	manureotherfa	rm	sspreadfarmlands	RVA	-412	4.08e- 2	manur…	manu…	RVA	RVA
12	19	RVC			Rothiasp	412	4.08e- 2	RVC	RVC	Rothi…	Roth…
12	20	PicobirnaV			Proteussp	412	4.08e- 2	Picob…	Pico…	Prote…	Prot…
12	21	driverfarmclo	th	s	Actinomycessp	412	4.08e- 2	drive…	driv…	Actin…	Acti…
12	22	handswashedan	dc	leanedbetweenunits	Bordetellasp	412	4.09e- 2	hands…	hand…	Borde…	Bord…
12	23	farmworkfromy	ou	ngtoolder	Wielerellasp	-412	4.09e- 2	farmw…	farm…	Wiele…	Wiel…
12	24	washinghandsb	ef	orentering	PPV7	-411	4.10e- 2	washi…	wash…	PPV7	PPV7
12	25	disease_manag	em	ent	PPV	411	4.10e- 2	disea…	dise…	PPV	PPV
12	26	separatehygie	ne	lock	internal_bios…	411	4.11e- 2	separ…	sepa…	inter…	inte…
12	27	pigletmanipul	at	ion	farrowing_and…	-411	4.14e- 2	pigle…	pigl…	farro…	farr…
12	28	feedsuppliera	cc	essstables	PRRSV	410	4.16e- 2	feeds…	feed…	PRRSV	PRRSV
12	29	purchase_of_b	re	eding_pigspiglets_and_semen	Total	410	4.16e- 2	purch…	of_b…	Total	Total
12	30	Bergeyellasp			Campylobacter…	410	4.16e- 2	Berge…	Berg…	Campy…	Camp…
12	31	wildboarswith	in	10km	nursery_unit	-410	4.17e- 2	boars	wild…	nurse…	unit
12	32	sowsperfarrow	in	gunit	measures_betw…	410	4.66e- 2	sows	sows…	measu…	meas…
12	33	feedsuppliera	cc	essstables	PicobirnaV	-410	4.20e- 2	feeds…	feed…	Picob…	Pico…
12	34	stagescleanin	ga	nddisinfeting	RVH	-410	4.20e- 2	stage…	stag…	RVH	RVH
12	35	maxstockdensi	ty		Wielerellasp	-409	4.22e- 2	maxst…	maxs…	Wiele…	Wiel…
12	36	RVA			Treponemasp	-409	4.23e- 2	RVA	RVA	Trepo…	Trep…
12	37	swIAV_positiv	it	y_NS	Campylobacter…	-409	4.24e- 2	swIAV…	swIA…	Campy…	Camp…
12	38	cleanedtransp	or	tvehiclesows	Aeromonassp	-409	4.25e- 2	sows	clea…	Aerom…	Aero…
12	39	Total			PCMV	409	4.26e- 2	Total	Total	PCMV	PCMV
12	40	teturnoestrus			Aeromonassp	-409	4.75e- 2	tetur…	tetu…	Aerom…	Aero…
12	41	qualitycheckd	ri	nkingwateroutlets	Total	409	4.26e- 2	quali…	qual…	Total	Total
12	42	sowsallinallo	ut		islationdisea…	408	4.28e- 2	sows	sows…	islat…	isla…
12	43	olderpigletsm	ix	edithyounger	farmworkfromy…	408	4.28e- 2	older…	olde…	farmw…	farm…
12	44	islationdisea	se	s	cleaningafter…	408	4.28e- 2	islat…	isla…	clean…	clea…
12	45	islationdisea	se	s	rodencontrolp…	408	4.28e- 2	islat…	isla…	roden…	rode…
12	46	transportsows			injectionneed…	408	4.28e- 2	sows	tran…	injec…	inje…
12	47	outsidefarmpa	ce	dandclean	APP	408	4.29e- 2	outsi…	outs…	APP	APP
12	48	sowIAV			SapoV	408	4.30e- 2	sowIAV	sowI…	SapoV	SapoV
12	49	enclosedbyfen	ce	s	RVC	408	4.31e- 2	enclo…	encl…	RVC	RVC
12	50	pigfreeperiod			Rothiasp	408	4.31e- 2	pigfr…	pigf…	Rothi…	Roth…
12	51	visitingdisea	se	d	visitors_and_…	-408	4.31e- 2	visit…	visi…	visit…	visi…
12	52	cooledcarcass	to	rage	Paraburkholde…	408	4.31e- 2	coole…	cool…	Parab…	Para…
12	53	disinfectionb	at	hsbetweencompartments	feedwater_and…	408	4.32e- 2	disin…	disi…	feedw…	feed…
12	54	allworkersper	fo	rmmeasures	Pantoeasp	-407	4.32e- 2	allwo…	allw…	Panto…	Pant…
12	55	notifypresenc	eb	eforeentrance	visitors_and_…	407	4.33e- 2	notif…	noti…	visit…	visi…
12	56	densitypigs			RVH	-407	4.34e- 2	densi…	dens…	RVH	RVH
12	57	sowsperfarrow	in	gunit	pigletmanipul…	-407	4.84e- 2	sows	sows…	pigle…	pigl…
12	58	RVH			Wielerellasp	-407	4.37e- 2	RVH	RVH	Wiele…	Wiel…
12	59	stagescleanin	ga	nddisinfeting	densitypigs	407	4.37e- 2	stage…	stag…	densi…	dens…
12	60	BocaPV			Porphyromonas…	-407	4.37e- 2	BocaPV	Boca…	Porph…	Porp…
12	61	transportvehi	cl	esat100m	KobuV	407	4.37e- 2	trans…	tran…	KobuV	KobuV
12	62	semen			islationdisea…	406	4.87e- 2	semen	semen	islat…	isla…
12	63	renderingcomp	an	y	Cq_RT.qPCR_sw…	406	4.39e- 2	rende…	rend…	Cq_RT…	Cq_R…
12	64	swIAV_positiv	it	y_TBS	Neisseriasp	406	4.40e- 2	swIAV…	swIA…	Neiss…	Neis…
12	65	sows			experience	-406	4.42e- 2	sows	sows	exper…	expe…
12	66	teturnoestrus			enclosedbyfen…	-406	4.92e- 2	tetur…	tetu…	enclo…	encl…
12	67	experience			visitors_and_…	-406	4.43e- 2	exper…	expe…	visit…	visi…
12	68	cleanedcarcas	st	orage	cleaning_and_…	406	4.43e- 2	clean…	clea…	clean…	clea…
12	69	emptytranspor	tv	ehiclesows	Psychrobacter…	-405	4.44e- 2	sows	empt…	Psych…	Psyc…
12	70	PicobirnaV			Escherichiasp	405	4.44e- 2	Picob…	Pico…	Esche…	Esch…
12	71	stagescleanin	ga	nddisinfeting	Wielerellasp	405	4.44e- 2	stage…	stag…	Wiele…	Wiel…
12	72	hygienelockfo	rv	isitors	Neisseriasp	-405	4.45e- 2	hygie…	hygi…	Neiss…	Neis…
12	73	disinfectionb	at	hsbetweencompartments	Total	405	4.45e- 2	disin…	disi…	Total	Total
12	74	sowsperfarrow	in	gunit	cleananddirty…	405	4.95e- 2	sows	sows…	hygie…	clea…
12	75	handswashedan	dc	leanedbetweenunits	disinfectionb…	405	4.45e- 2	hands…	hand…	disin…	disi…
12	76	PPV			Myroidessp	405	4.46e- 2	PPV	PPV	Myroi…	Myro…
12	77	cleaningcorri	do	rsloadingdock	replacementin…	405	4.47e- 2	clean…	clea…	repla…	repl…
12	78	teturnoestrus			crossfosterin…	-405	4.97e- 2	tetur…	tetu…	cross…	cros…
12	79	twobladesands	ma	llbox	qualitycheckd…	405	4.47e- 2	twobl…	twob…	quali…	qual…
12	80	twobladesands	ma	llbox	transportvehi…	-405	4.47e- 2	twobl…	twob…	trans…	tran…
12	81	twobladesands	ma	llbox	pigdrivingboa…	405	4.47e- 2	twobl…	twob…	pigdr…	pigd…
12	82	transportedpi	gl	ets	enclosedbyfen…	405	4.47e- 2	trans…	tran…	enclo…	encl…
12	83	cleanedcarcas	st	orage	pigdrivingboa…	405	4.47e- 2	clean…	clea…	pigdr…	pigd…
12	84	qualitycheckd	ri	nkingwateroutlets	petsaccesstab…	-405	4.47e- 2	quali…	qual…	petsa…	pets…
12	85	qualitycheckd	ri	nkingwateroutlets	transportvehi…	-405	4.47e- 2	quali…	qual…	trans…	tran…
12	86	petsaccesstab	le	s	gridsplacedon…	-405	4.47e- 2	petsa…	pets…	grids…	grid…
12	87	RVA			Bacteroidessp	405	4.48e- 2	RVA	RVA	Bacte…	Bact…
12	88	internal_bios	ec	urity	Corynebacteri…	405	4.49e- 2	inter…	inte…	Coryn…	Cory…
12	89	sucklingperio	d		cleananddirty…	-404	4.50e- 2	suckl…	suck…	hygie…	clea…
12	90	sucklingperio	d		swIAV_positiv…	-404	4.50e- 2	suckl…	suck…	swIAV…	swIA…
12	91	injectionneed	le	s	Actinomycessp	-404	4.51e- 2	injec…	inje…	Actin…	Acti…
12	92	dirtyareacarc	as	sstorage	Clostridiumsp	-404	4.51e- 2	dirty…	dirt…	Clost…	Clos…
12	93	sucklingperio	d		injectionneed…	404	4.51e- 2	suckl…	suck…	injec…	inje…
12	94	experience			qualitycheckd…	-404	4.52e- 2	exper…	expe…	quali…	qual…
12	95	farmworkfromy	ou	ngtoolder	Bergeyellasp	-404	4.53e- 2	farmw…	farm…	Berge…	Berg…
12	96	cleananddirty	se	paratedinhygienelock	PPV7	-403	4.55e- 2	hygie…	clea…	PPV7	PPV7
12	97	PCMV			KobuV	-403	4.56e- 2	PCMV	PCMV	KobuV	KobuV
12	98	sucklingperio	d		sowswashed	-403	4.56e- 2	suckl…	suck…	sows	sows…
12	99	treatmentmate	ri	alscleaned	emptytranspor…	-403	4.57e- 2	treat…	trea…	sows	empt…
13	0	emptytranspor	tv	ehiclesows	outsidefarmpa…	-403	4.57e- 2	sows	empt…	outsi…	outs…
13	1	renderingcomp	an	y	Prevotellasp	-403	4.58e- 2	rende…	rend…	Prevo…	Prev…
13	2	measuresforin	tr	oductionmaterials	Bacteroidessp	403	4.59e- 2	measu…	meas…	Bacte…	Bact…
13	3	pigfreeperiod			RVA	403	4.59e- 2	pigfr…	pigf…	RVA	RVA
13	4	cleanedcarcas	st	orage	internal_bios…	403	4.60e- 2	clean…	clea…	inter…	inte…
13	5	feedorigin			manureotherfa…	402	4.62e- 2	feedo…	feed…	manur…	manu…
13	6	enclosedbyfen	ce	s	swIAV_positiv…	402	4.62e- 2	enclo…	encl…	swIAV…	swIA…
13	7	densitypigs			vermin_and_bi…	402	4.62e- 2	densi…	dens…	vermi…	verm…
13	8	sowswashed			enclosedbyfen…	402	4.63e- 2	sows	sows…	enclo…	encl…
13	9	swIAV_positiv	it	y_NS	SapeloV	-402	4.64e- 2	swIAV…	swIA…	Sapel…	Sape…
13	10	sucklingperio	d		Chlamydiasp	402	4.66e- 2	suckl…	suck…	Chlam…	Chla…
13	11	PicobirnaV			Prevotellasp	402	4.66e- 2	Picob…	Pico…	Prevo…	Prev…
13	12	experience			visitingdisea…	401	4.67e- 2	exper…	expe…	visit…	visi…
13	13	gridsplacedon	ai	rinlets	replacementin…	-401	4.67e- 2	grids…	grid…	repla…	repl…
13	14	diseasestatus	ev	aluation	EnteroV	401	4.68e- 2	disea…	dise…	Enter…	Ente…
13	15	compartmentsp	ec	ificclothingshoes	Prevotellasp	-401	4.70e- 2	compa…	comp…	Prevo…	Prev…
13	16	EnteroV			Coprococcussp	401	4.70e- 2	Enter…	Ente…	Copro…	Copr…
13	17	separatehygie	ne	lock	nursery_unit	401	4.71e- 2	separ…	sepa…	nurse…	unit
13	18	vermin_and_bi	rd	_control	Acinetobacter…	401	4.73e- 2	vermi…	verm…	Acine…	Acin…
13	19	sowIAV			outsidefarmpa…	400	4.73e- 2	sowIAV	sowI…	outsi…	outs…
13	20	lenghtsanitar	yb	reak	Streptococcus…	-400	4.74e- 2	lengh…	leng…	Strep…	Stre…
13	21	Streptococcus	sp		Coprococcussp	-400	4.74e- 2	Strep…	Stre…	Copro…	Copr…
13	22	disease_manag	em	ent	farrowing_and…	400	4.75e- 2	disea…	dise…	farro…	farr…
13	23	Pantoeasp			Bordetellasp	400	4.75e- 2	Panto…	Pant…	Borde…	Bord…
13	24	olderpigletsm	ix	edithyounger	transportvehi…	400	4.75e- 2	older…	olde…	trans…	tran…
13	25	qualitycheckd	ri	nkingwateroutlets	washinghandsb…	400	4.75e- 2	quali…	qual…	washi…	wash…
13	26	washinghandsb	ef	orentering	transportvehi…	-400	4.75e- 2	washi…	wash…	trans…	tran…
13	27	petsaccesstab	le	s	birdsaccess	400	4.75e- 2	petsa…	pets…	birds…	bird…
13	28	manureotherfa	rm	sspreadfarmlands	PPV7	400	4.76e- 2	manur…	manu…	PPV7	PPV7
13	29	crossfosterin	ga	fter4days	visitors_and_…	400	4.76e- 2	cross…	cros…	visit…	visi…
13	30	measuresforin	tr	oductionmaterials	Rothiasp	400	4.76e- 2	measu…	meas…	Rothi…	Roth…
13	31	allworkersper	fo	rmmeasures	location_of_t…	400	4.77e- 2	allwo…	allw…	locat…	loca…
13	32	farmtype			Corynebacteri…	400	4.78e- 2	farmt…	farm…	Coryn…	Cory…
13	33	pigsloadedsep	ar	ateloadingdeck	Psychrobacter…	400	4.78e- 2	pigsl…	pigs…	Psych…	Psyc…
13	34	Myroidessp			Aeromonassp	399	4.79e- 2	Myroi…	Myro…	Aerom…	Aero…
13	35	external_bios	ec	urity	Moraxellasp	399	4.80e- 2	exter…	exte…	Morax…	Mora…
13	36	sanitarybreak	lo	ngenough	Corynebacteri…	-399	4.80e- 2	sanit…	sani…	Coryn…	Cory…
13	37	pigletmanipul	at	ion	visitors_and_…	-399	4.81e- 2	pigle…	pigl…	visit…	visi…
13	38	feedingcompan	y		external_bios…	399	4.81e- 2	feedi…	feed…	exter…	exte…
13	39	sows			nurserysepara…	-399	4.82e- 2	sows	sows	nurse…	nurs…
13	40	sows			visitingdisea…	-399	4.82e- 2	sows	sows	visit…	visi…
13	41	genome_copy_e	qu	ivalents_swIAV_NS	Clostridiumsp	-399	4.82e- 2	genom…	geno…	Clost…	Clos…
13	42	farmworkfromy	ou	ngtoolder	replacementin…	-399	4.83e- 2	farmw…	farm…	repla…	repl…
13	43	replacementin	je	ctionneedle	disease_manag…	-399	4.84e- 2	repla…	repl…	disea…	dise…
13	44	SapeloV			Bifidobacteri…	399	4.85e- 2	Sapel…	Sape…	Bifid…	Bifi…
13	45	location_of_t	he	_farm	PRRSV	-398	4.86e- 2	locat…	loca…	PRRSV	PRRSV
13	46	bathbootwashi	ng		cleanedtransp…	-398	4.87e- 2	bathb…	bath…	sows	clea…
13	47	coughing_inde	x		RVB	398	4.87e- 2	cough…	coug…	RVB	RVB
13	48	Prevotellasp			Actinomycessp	398	4.87e- 2	Prevo…	Prev…	Actin…	Acti…
13	49	SapoV			Pseudomonassp	398	4.88e- 2	SapoV	SapoV	Pseud…	Pseu…
13	50	sows			PPV7	-398	4.88e- 2	sows	sows	PPV7	PPV7
13	51	glovescarcass	ma	nipilation	measures_betw…	-398	4.89e- 2	glove…	glov…	measu…	meas…
13	52	injectionsyri	ng	es	Cq_RT.qPCR_sw…	-398	4.91e- 2	injec…	inje…	Cq_RT…	Cq_R…
13	53	pigsloadedsep	ar	ateloadingdeck	cleananddirty…	-397	4.91e- 2	pigsl…	pigs…	hygie…	clea…
13	54	pigsloadedsep	ar	ateloadingdeck	densitypigs	397	4.91e- 2	pigsl…	pigs…	densi…	dens…
13	55	cleananddirty	se	paratedinhygienelock	outsidefarmpa…	397	4.91e- 2	hygie…	clea…	outsi…	outs…
13	56	disease_manag	em	ent	PCMV	397	4.93e- 2	disea…	dise…	PCMV	PCMV
13	57	birdsaccess			Cq_RT.qPCR_sw…	397	4.94e- 2	birds…	bird…	Cq_RT…	Cq_R…
13	58	returntostabl	es		BocaPV	-397	4.94e- 2	retur…	retu…	BocaPV	Boca…
13	59	feedsuppliera	cc	essstables	EnteroV	-397	4.94e- 2	feeds…	feed…	Enter…	Ente…
13	60	washinghandsb	ef	orentering	Acinetobacter…	397	4.95e- 2	washi…	wash…	Acine…	Acin…
13	61	emptytranspor	tv	ehiclesows	Aeromonassp	-397	4.97e- 2	sows	empt…	Aerom…	Aero…
13	62	transportvehi	cl	esat100m	Total	-396	4.99e- 2	trans…	tran…	Total	Total
