# Supplementary material for: Cross-Correlation between Biosecurity Measures and the Detection of Viral and Bacterial Agents on German Farms with Respiratory Disease
Source: Transbound Emerg Dis. 2024 Aug 20;2024:6205899. doi: 10.1155/2024/6205899 (PMC12017083; doi:10.1155/2024/6205899)
Supplement: Supplementary 3 — Table 3: external, internal, and overall biosecurity scores of different countries in Europe and worldwide. [file 6205899.f3.xlsx]

## Sheet: S3 BioCheck Stats
			Worldwide		Europe															Asia & Pacific							Latin America			Africa
					Belgium	Finland	France	Germany	Hungary	Ireland	Italy	Norway	Poland	Romania	Serbia	Slovenia	Spain	The Netherlands		China	Phillipines	South-Korea	Thailand	Vietnam	Australia		Argentina	Brazil		Nigeria	South Africa
	Number of surveys		15477		10572	1210	36	181	42	486	386	35	154	34	72	48	283	202		454	42	71	51	413	76		35	113		47	92
	External Biosecurity	E-A Purchase of breeding pigs, piglets and semen	89		89	84	86	88	91	96	91	87	88	92	88	89	91	87		88	88	91	85	86	90		77	76		71	87
		E-B Transport of animals, removal of carcasses and manure	82		86	73	73	78	77	82	84	79	82	79	74	65	77	81		69	61	75	73	62	70		61	77		30	77
		E-C Feed, water and equipment supply	49		46	48	51	48	60	45	43	70	77	70	32	45	55	54		62	44	77	62	52	44		44	58		41	72
		E-D Visitors and farmworkers	74		76	69	67	74	88	73	63	87	83	88	64	40	73	78		78	60	82	78	65	69		75	59		33	91
		E-E Vermin and bird control	79		82	76	61	74	67	79	68	85	88	78	74	56	77	81		61	41	70	61	62	60		69	73		40	79
		E-F Location of the farm	65		61	85	75	54	74	94	67	59	63	71	69	56	70	51		74	64	65	73	63	89		93	69		28	89
		Total External Biosecurity Score	76		76	73	71	72	79	79	73	79	82	81	69	62	76	75		74	63	79	74	67	72		69	70		43	83
	Internal Biosecurity	I-G Disease management	77		80	74	63	67	65	79	84	70	68	65	38	44	71	68		75	65	84	71	63	79		47	75		60	87
		I-H Farrowing and suckling period	64		71	49	70	52	52	58	66	48	53	59	36	68	57	50		54	64	44	47	48	65		63	52		40	71
		I-I Nursery unit	70		73	54	72	71	65	63	76	75	74	63	48	60	56	67		68	68	64	70	58	67		85	82		67	83
		I-J Finishing unit	80		83	68	72	61	64	77	83	75	72	84	34	62	72	76		62	71	63	73	70	67		64	93		35	83
		I-K Measures between compartments, working lines and use of equipment	57		59	50	54	42	57	54	56	49	65	53	47	45	46	58		56	50	67	61	54	36		45	47		27	67
		I-L Cleaning and disinfection	75		81	55	69	57	65	56	71	61	78	66	51	48	70	64		77	64	83	73	69	42		51	66		36	80
		Total Internal Biosecurity Score	69		73	58	65	55	61	63	69	61	70	60	44	52	60	62		65	60	68	66	61	54		56	63		36	76
		Overall Biosecurity Score (I + E)	73		75	66	68	64	70	72	71	70	76	71	57	57	68	69		70	62	74	70	64	63		63	67		40	80
	Accessed on 16/07/2023
