# Supplementary material for: Cross-Correlation between Biosecurity Measures and the Detection of Viral and Bacterial Agents on German Farms with Respiratory Disease
Source: Transbound Emerg Dis. 2024 Aug 20;2024:6205899. doi: 10.1155/2024/6205899 (PMC12017083; doi:10.1155/2024/6205899)
Supplement: Supplementary 4 — Table 4: summary of cross-correlation between virus/bacteria and internal/external biosecurity measures and other available (meta)data. [file 6205899.f4.xlsx]

## Sheet: S4 Summary categories
		Metadata group	Viral (n=8)	Bacterial (n=10)
	External Biosecurity	E-A Purchase of breeding pigs, piglets and semen	2	7
		E-B Transport of animals, removal of carcasses and manure	6	3
		E-C Feed, water and equipment supply	1	4
		E-D Visitors and farmworkers	1	4
		E-E Vermin and bird control	3	2
		E-F Location of the farm	0	0
	Internal Biosecurity	I-G Disease management	2	0
		I-H Farrowing and suckling period	1	4
		I-I Nursery unit	3	0
		I-J Finishing unit	NA	NA
		I-K Measures between compartments, working lines and use of equipment	3	7
		I-L Cleaning and disinfection	1	0
	Other	Characteristics	3	3
		Performance	5	6
		Microbe detection	9	10
		Clinical Signs	2	2
		Vaccination	5	3
